# Supplementary material for: Expanding the repertoire of secretory peptides controlling root development with comparative genome analysis and functional assays
Source: J Exp Bot. 2015 Jul 20;66(17):5257–69. doi: 10.1093/jxb/erv346 (PMC4526923; doi:10.1093/jxb/erv346)
Supplement: Supplementary Data [file supp_erv346_jexbot152959_file001.xls]

## Sheet: proteins
	Species	Code	No. of proteins (including splice variants)	Less than 200 aa	Less than 200 aa (%)	<200 aa, with N-term. signal peptide	Source	Common name	Reference
Reference plant species (as of 2011)	Arabidopsis thaliana	Artha	35386	8483	23.9728	2451	TAIR10
	Oryza sativa	Orsat	50325	21732	43.1833	5628	IRGSP build 5	Rice
	Oryza sativa	Orsat_TIGR6.1	67393	19930	29.5728	5373	TIGR/MSU v6.1	Rice
	Populus trichocarpa	Potri	45033	13752	30.5376	3216	JGI v2	Poplar
	Vitis vinifera	Vivin	30555	10510	34.397	2345	Genoscope v1	Grape vine
	Zea mays	Zemay	136770	83728	61.2181	20904	ZmB73_5a	Maize
	Total		365462	158135		39917
Genomes of photosynthetic organisms included in the SSP family definition (as of 2013)	Manihot esculenta	Maesc	34151	8869	25.97	1740	JGI Cassava4.1	Cassava	Prochnik et al., 2012
	Ricinus communis	Ricom	31221	12266	39.2877	2135	TIGR/JCVI v0.1	Castor bean	http://castorbean.jcvi.org/index.php
	Linum usitatissimum	Liusi	43484	11715	26.9409	2321	BGI v1.0	Flax	Wang et al., 2012
	Populus trichocarpa	Potri	73013	18535	25.3859	3945	JGI Populus v3	Poplar	Tuskan et al., 2006
	Medicago truncatula	Metru	45888	23400	50.9937	4046	M. truncatula Mt3.5v4	Barrel medic	Young et al., 2011
	Glycine max	Glmax	73320	19773	26.9681	4521	v1.1	Soybean	Schmutz et al., 2010
	Prunus persica	Prper	28701	7630	26.5844	1352	IPGV v1.0	Peach	Verde et al., 2013
	Malus domestica	Madom	63517	21199	33.3753	3782	GDR apple genome projec v1.0	Apple	Velasco et al., 2010
	Fragaria vesca	Frves	32831	10591	32.2591	1661	V1.1	Strawberry	Shulaev et al., 2011
	Arabidopsis thaliana	Artha	35386	8483	23.9728	2451	TAIR10		Lamesch et al., 2011
	Arabidopsis lyrata	Arlyr	32670	11142	34.1047	2503	V1.0		Hu et al., 2011
	Capsella rubella	Carub	28447	6347	22.3117	1838	V1.0		Slotte et al., 2013
	Brassica rapa	Brrap	41019	11051	26.9412	2182	BRAD v1.2		Cheng et al., 2011
	Carica papaya	Capap	27775	12552	45.1917	1702	ASGPB Hawaii Papaya Genome Project	Papaya	Ming et al., 2008
	Gossypium raimondii	Gorai	77267	17887	23.1496	3747	V2.1	Cotton	Paterson et al. (2012)
	Theobroma cacao L	Thcac	44404	10837	24.4055	2343	V1.1	Cacao	Motamayor et al. (2013)
	Citrus sinensis	Cisin	46147	10686	23.1564	1986	organe1.1	Sweet orange	Xu et al. (2013)
	Vitis vinifera	Vivin	26346	9386	35.6259	1966	v01/03/2010	Grape vine	Jaillon et al. (2007)
	Solanum tuberosum	Sotub	51472	21182	41.1525	2907	PGSC v3.4	Potato	Xu et al. (2011)
	Solanum lycopersicum	Solyc	34727	13146	37.8553	2655	ITAG 2.3	Tomato	Sato et al. (2012)
	Sorghum bicolor	Sobic	29448	5791	19.6652	1617	MIPS/JGI Sib1.4	Sorghum	Paterson et al. (2009)
	Zea mays	Zemay	63540	22820	35.9144	6021	Maize genome project 5b.60	Maize	Schnable et al. (2009)
	Oryza sativa	Orsat	50253	21941	43.6611	5395	IRGSP 1.0	Rice	Sakai et al. (2013)
	Brachypodium distachyon	Brdis	31029	6491	20.9191	1779	MIPS/JGI v1.2		Vogel et al. (2010)
	Selaginella moellendorffii	Semoe	22285	6122	27.4714	958	V1.0	Spike mosses	Banks et al. (2011)
	Physcomitrella patens	Phpat	38357	15382	40.1022	3024	Cosmoss v6	Moss	Zimmer et al. (2013)
	Chlamydomonas reinhardtii	Chrei	19526	3756	19.2359	826	v5.3.1		Merchant et al. (2007)
	Volvox carteri	Vocar	15285	4492	29.3883	919	V.2	Volvox	Prochnik et al. (2010)
	Coccomyxa subellipsoidea	Cosub	9629	2460	25.5478	433	v2.0		Blanc et al. (2012)
	Micromonas pusilla CCMP1545	Mipus1545	10660	2440	22.8893	404	v3		Worden at al. (2009)
	Micromonas pusilla RCC299	Mipus299	10103	1891	18.7172	296	v3		Worden at al. (2009)
	Ostreococcus lucimarinus	Osluc	7796	1933	24.7948	240	v2		Palenik et al. (2007)
	Total		1179697	362196		73695
Banks JA, Nishiyama T, Hasebe M, Bowman JL, Gribskov M, dePamphilis C, Albert VA, Aono N, Aoyama T, Ambrose BA, et al. (2011) The Selaginella genome identifies genetic changes associated with the evolution of vascular plants. Science 332: 960‑963
Blanc G, Agarkova I, Grimwood J, Kuo A, Brueggeman A, Dunigan DD, Gurnon J, Ladunga I, Lindquist E, Lucas S, et al. (2012) The genome of the polar eukaryotic microalga Coccomyxa subellipsoidea reveals traits of cold adaptation. Genome Biol. 13: R39
Cheng F, Liu S, Wu J, Fang L, Sun S, Liu B, Li P, Hua W, Wang X. (2011) BRAD, the genetics and genomics database for Brassica plants. BMC Plant Biol. 11: 136
Hu TT, Pattyn P, Bakker EG, Cao J, Cheng J-F, Clark RM, Fahlgren N, Fawcett JA, Grimwood J, Gundlach H, et al. (2011) The Arabidopsis lyrata genome sequence and the basis of rapid genome size change. Nat Genet 43: 476-481
Jaillon O, Aury J-M, Noel B, Policriti A, Clepet C, Casagrande A, Choisne N, Aubourg S, Vitulo N, Jubin C, et al. (2007) The grapevine genome sequence suggests ancestral hexaploidization in major angiosperm phyla. Nature 449: 463-467
Lamesch P, Bernardini TZ, Li D, Swarbreck D, Wilks C, Sasidharan R, Muller R, Dreher K, Alexander DL, Garcia-Hernandez M, et al. (2011) The Arabidopsis Information Resource (TAIR): improved gene annotation and new tools. Nucleic Acids Res 40: D1202-D1210
Merchant SS, Prochnik SE, Vallon O, Harris EH, Karpowicz SJ, Witman GB, Terry A, Salamov A, Fritz-Laylin LK, Maréchal-Drouard L, et al. (2007) The Chlamydomonas genome reveals the evolution of key animal and plant functions. Science 318: 245-250
Ming R, Hou S, Feng Y, Yu Q, Dionne-Laporte A, Saw JH, Senin P, Wang W, Ly BV, Lewis KLT, et al. (2008) The draft genome of the transgenic tropical fruit tree papaya (Carica papaya Linnaeus). Nature 452: 991-996
Motamayor JC, Mockaitis K, Schmutz J, Haiminen N, Livingstone III D, Cornejo O, Findley SD, Zheng P, Utro F, Royaert S, et al. (2013) The genome sequence of the most widely cultivated cacao type and its use to identify candidate genes regulating pod color. Genome Biol. 14: r53
Palenik B, Grimwood J, Aerts A, Rouzé P, Salamov A, Putnam N, Dupont C, Jorgensen R, Derelle E, Rombauts S, et al. (2007) The tiny eukaryote Ostreococcus provides genomic insights into the paradox of plankton speciation. Proc Natl Acad Sci USA 104: 7705-7710
Paterson AH, Bowers JE, Bruggmann R, Dubchak I, Grimwood J, Gundlach H, Haberer G, Hellsten U, Mitros T, Poliakov A, et al. (2009) The Sorghum bicolor genome and the diversification of grasses. Nature 457: 551-556
Paterson AH, Wendel JF, Gundlach H, Guo H, Jenkins J, Jin D, Llewellyn D, Showmaker KC, Shu S, Udall J, et al. (2012) Repeated polyploidization of Gossypium genomes and the evolution of spinnable cotton fibres. Nature 492: 423-427
Prochnik S, Marri PR, Desany B, Rabinowicz PD, Kodira C, Mohiuddin M, Rodriguez F, Fauquet C, Tohme J, Harkins T, et al. (2012) The Cassava genome: current progress, future directions. Trop. Plant Biol. 5: 88-94
Prochnik SE, Umen J, Nedelcu AM, Hallmann A, Miller SM, Nishii I, Ferris P, Kuo A, Mitros T, Fritz‑Laylin LK, et al. (2010) Genomic analysis of organismal complexity in the multicellular green alga Volvox carteri. Science 329: 223-226
Sakai H, Lee SS, Tanaka T, Numa H, Kim J, Kawahara Y, Wakimoto H, Yang C-c, Iwamoto M, Abe T, et al. (2013) Rice Annotation Project Database (RAP-DB): an integrative and interactive database for rice genomics. Plant Cell Physiol 54: e6
Sato S, Tabata S, Hirakawa H, Asamizu E, Shirasawa K, Isobe S, Kaneko T, Nakamura Y, Shibata D, Aoki K, et al. (2012) The tomato genome sequence provides insights into fleshy fruit evolution. Nature 485: 635-641
Schmutz J, Cannon SB, Schlueter J, Ma J, Mitros T, Nelson W, Hyten DL, Song Q, Thelen JJ, Cheng J, et al. (2010) Genome sequence of the palaeopolyploid soybean. Nature 463: 178-183
Schnable PS, Ware D, Fulton RS, Stein JC, Wei F, Pasternak S, Liang C, Zhang J, Fulton L, Graves TA, et al. (2009) The B73 maize genome: complexity, diversity, and dynamics. Science 326: 1112-1115
Shulaev V, Sargent DJ, Crowhurst RN, Mockler TC, Folkerts O, Delcher AL, Jaiswal P, Mockaitis K, Liston A, Mane SP, et al. (2011) The genome of woodland strawberry (Fragaria vesca). Nat. Genet. 43: 109-116
Slotte T, Hazzouri KM, Ågren JA, Koenig D, Maumus F, Guo Y-L, Steige K, Platts AE, Escobar JS, Newman LK, et al. (2013) The Capsella rubella genome and the genomic consequences of rapid mating system evolution. Nat. Genet. 45: 831-835
Tuskan GA, DiFazio SP, Jansson S, Bohlmann J, Grigoriev I, Hellsten U, Putman N, Ralph S, Rombauts S, et al. (2006) The genome of black cottonwood, Populus trichocarpa (Torr. & Gray). Science 313: 1596-1604
Velasco R, Zharkikh A, Affourtit J, Dhingra A, Cestaro A, Kalyanaraman A, Fontana P, Bhatnagar SK, Troggio M, Pruss D, et al. (2010) The genome of the domesticated apple (Malus ´ domestica Borkh.). Nat Genet 42: 833-839
Verde I, Abbott AG, Scalabrin S, Jung S, Shu S, Marroni F, Zhebentyayeva T, Dettori MT, Grimwood J, Cattonaro F, et al. (2013) The high-quality draft genome of peach (Prunus persica) identifies unique patterns of genetic diversity, domestication and genome evolution. Nat. Genet. 45: 487-494
Vogel JP, Garvin DF, Mockler TC, Schmutz J, Rokhsar D, Bevan MW, Barry K, Lucas S, Harmon-Smith M, Lail K, et al. (2010) Genome sequencing and analysis of the model grass Brachypodium distachyon. Nature 463: 763-767
Wang Z, Hobson N, Galindo L, Zhu S, Shi D, McDill J, Yang L, Hawkins S, Neutelings G, Datla R, et al. (2012) The genome of flax (Linum usitatissimum) assembled de novo from short shotgun sequence reads. Plant J. 72: 461-473
Worden AZ, Lee J-H, Mock T, Rouzé P, Simmons MP, Aerts AL, Allen AE, Cuvelier ML, Derelle E, Everett MV, et al. (2009) Green evolution and dynamic adaptations revealed by genomes of the marine picoeukaryotes Micromonas. Science 324: 268-272 [Err. Science 325: 147]
Xu Q, Chen L-L, Ruan X, Chen D, Zhu A, Chen C, Bertrand D, Jiao W-B, Hao B-H, Lyon MP, et al. (2013) The draft genome of sweet orange (Citrus sinensis). Nat. Genet. 45: 59-66
Xu X, Pan S, Cheng S, Zhang B, Mu D, Ni P, Zhang G, Yang S, Li R, Wang J, et al. (2011). Genome sequence and analysis of the tuber crop potato. Nature 475: 189-195.
Young ND, Debellé F, Oldroyd GED, Geurts R, Cannon SB, Udvardi MK, Benedito VA, Mayer KFX, Gouzy J, Schoof H, et al. (2011) The Medicago genome provides insight into the evolution of rhizobial symbioses. Nature 480: 520-524
Zimmer AD, Lang D, Buchta K, Rombauts S, Nishiyama T, Hasebe M, Van de Peer Y, Rensing SA, Reski R. (2013). Reannotation and extended community resources for the genome of the non seed plant Physcomitrella patens provide insights into the evolution of plant gene structures and functions. BMC Genomics 14: 498

## Sheet: > 200aa
CEP	AT1G31670	741
CEP	AT3G50610	229
GASA	AT5G14920	223
PROPEP	AT1G17750	1088
PROPEP	AT1G73080	1123

## Sheet: no SignalP
CEP	AT1G31670	missing
CEP	AT3G50610	missing
CLE	AT2G01505	missing
DVL/RTFL	AT1G07490	missing
DVL/RTFL	AT1G13245	missing
DVL/RTFL	AT1G17235	missing
DVL/RTFL	AT1G53708	missing
DVL/RTFL	AT1G64585	missing
DVL/RTFL	AT1G67265	missing
DVL/RTFL	AT1G68825	missing
DVL/RTFL	AT2G29125	missing
DVL/RTFL	AT2G36985	missing
DVL/RTFL	AT2G39705	missing
DVL/RTFL	AT3G02493	missing
DVL/RTFL	AT3G14362	missing
DVL/RTFL	AT3G18518	missing
DVL/RTFL	AT3G23635	missing
DVL/RTFL	AT3G23637	missing
DVL/RTFL	AT3G25717	missing
DVL/RTFL	AT3G46613	missing
DVL/RTFL	AT3G53232	missing
DVL/RTFL	AT3G55515	missing
DVL/RTFL	AT3G63088	missing
DVL/RTFL	AT4G13395	missing
DVL/RTFL	AT4G35783	missing
DVL/RTFL	AT5G16023	missing
DVL/RTFL	AT5G59510	missing
EPF	AB4499313	missing
EPF	AB499312	missing
GASA	AT5G14920	missing
POLARIS	AT4G39403	missing
PROPEP	AT1G17750	missing
PROPEP	AT1G73080	missing
PROPEP	AT2G22000	missing
PROPEP	AT5G09978	missing
PROPEP	AT5G09980	missing
PROPEP	AT5G09990	missing
PROPEP	AT5G64905	missing
RALFL	AT1G60835	missing
RALFL	AT4G14020	missing
SCRL	AT1G14182	missing
