# Supplementary material for: Expanding the repertoire of secretory peptides controlling root development with comparative genome analysis and functional assays
Source: J Exp Bot. 2015 Jul 20;66(17):5257–69. doi: 10.1093/jxb/erv346 (PMC4526923; doi:10.1093/jxb/erv346)
Supplement: Supplementary Data [file supp_erv346_jexbot152959_file002.xls]

## Sheet: Sheet1
Tribe	Tribe	cluster	profile length	Gene ID	function	SP ?	SSP
1	f1	c53	41	maize_AC213432.2_FGP004
1	f1	c117	43	maize_AC233850.1_FGP002
1	f1	c117	43	maize_AC233850.1_FGP003
1	f1	c53	41	maize_GRMZM2G035490_P01
1	f1	c53	41	maize_GRMZM2G057220_P01
1	f1	c192	43	maize_GRMZM2G096897_P01
1	f1	c117	43	maize_GRMZM2G122230_P01
1	f1	c53	41	maize_GRMZM2G133146_P01
1	f1	c53	41	maize_GRMZM2G157825_P01
1	f1	c53	41	maize_GRMZM2G162447_P01
1	f1	c117	43	maize_GRMZM2G309944_P01
1	f1	c117	43	maize_GRMZM2G323558_P01
1	f1	c462	46	maize_GRMZM2G362828_P01
1	f1	c117	43	maize_GRMZM2G380284_P01
1	f1	c462	46	maize_GRMZM2G415470_P01
1	f1	c117	43	maize_GRMZM2G416943_P01
1	f1	c462	46	maize_GRMZM2G458200_P01
1	f1	c117	43	maize_GRMZM2G462635_P01
1	f1	c192	43	POPTR_0001s00960.1
1	f1	c1435	46	POPTR_0002s19220.1
1	f1	c53	41	POPTR_0003s08480.1
1	f1	c192	43	POPTR_0004s01630.1
1	f1	c192	43	POPTR_0005s00890.1
1	f1	c53	41	POPTR_0005s02310.1
1	f1	c192	43	POPTR_0006s13710.1
1	f1	c192	43	POPTR_0008s01400.1
1	f1	c53	41	POPTR_0008s10220.1
1	f1	c53	41	POPTR_0009s08690.1
1	f1	c53	41	POPTR_0010s07350.1
1	f1	c53	41	POPTR_0010s21690.1
1	f1	c53	41	POPTR_0014s04360.1
1	f1	c192	43	POPTR_0016s00350.1
1	f1	c117	43	RAP2_Os01t0253200-00
1	f1	c192	43	RAP2_Os01t0311700-01
1	f1	c53	41	RAP2_Os02t0103200-00
1	f1	c117	43	RAP2_Os02t0534700-00
1	f1	c117	43	RAP2_Os02t0537000-01
1	f1	c117	43	RAP2_Os02t0537100-00
1	f1	c53	41	RAP2_Os02t0689000-01
1	f1	c53	41	RAP2_Os04t0587100-01
1	f1	c53	41	RAP2_Os04t0587200-00
1	f1	c117	43	RAP2_Os05t0149000-01
1	f1	c117	43	RAP2_Os05t0283200-01
1	f1	c192	43	RAP2_Os05t0360900-00
1	f1	c462	46	RAP2_Os08t0141600-00
1	f1	c671	49	RAP2_Os08t0141700-01
1	f1	c671	49	RAP2_Os08t0141700-02
1	f1	c671	49	RAP2_Os08t0142100-00
1	f1	c671	49	RAP2_Os08t0142300-00
1	f1	c462	46	RAP2_Os08t0142500-01
1	f1	c462	46	RAP2_Os08t0142900-00
1	f1	c53	41	RAP2_Os08t0338500-01
1	f1	c53	41	RAP2_Os11t0132300-00
1	f1	c53	41	RAP2_Os12t0129100-00
1	f1	c192	43	tair10_AT1G09360.1	pectin methylesterase inhibitor	N
1	f1	c192	43	tair10_AT1G09370.1	pectin methylesterase inhibitor	N
1	f1	c117	43	tair10_AT1G10770.1	invertase/pectin methylesterase inhibitor family protein	N
1	f1	c117	43	tair10_AT1G23350.1	invertase/pectin methylesterase inhibitor family protein	N
1	f1	c53	41	tair10_AT1G48020.1	invertase/pectin methylesterase inhibitor family protein	N
1	f1	c53	41	tair10_AT1G54620.1	invertase/pectin methylesterase inhibitor family protein	N
1	f1	c192	43	tair10_AT1G55770.1	invertase/pectin methylesterase inhibitor family protein	N
1	f1	c117	43	tair10_AT1G60760.1	invertase/pectin methylesterase inhibitor family protein	N
1	f1	c117	43	tair10_AT1G70540.1	invertase/pectin methylesterase inhibitor family protein	N
1	f1	c1435	46	tair10_AT2G31425.1	invertase/pectin methylesterase inhibitor family protein	N
1	f1	c1435	46	tair10_AT2G31430.1	invertase/pectin methylesterase inhibitor family protein	N
1	f1	c192	43	tair10_AT3G17130.1	invertase/pectin methylesterase inhibitor family protein	N
1	f1	c53	41	tair10_AT3G17140.1	invertase/pectin methylesterase inhibitor family protein	N
1	f1	c53	41	tair10_AT3G17150.1	invertase/pectin methylesterase inhibitor family protein	N
1	f1	c53	41	tair10_AT3G17152.1	invertase/pectin methylesterase inhibitor family protein	N
1	f1	c53	41	tair10_AT3G17220.1	invertase/pectin methylesterase inhibitor family protein	N
1	f1	c3523	47	tair10_AT3G49330.1	pectin methylesterase inhibitor	N
1	f1	c1435	46	tair10_AT3G55680.1	invertase/pectin methylesterase inhibitor family protein	N
1	f1	c192	43	tair10_AT4G02250.1	invertase/pectin methylesterase inhibitor family protein	N
1	f1	c3523	47	tair10_AT5G24370.1	pectin methylesterase inhibitor	N
1	f1	c53	41	tair10_AT5G38610.1	invertase/pectin methylesterase inhibitor family protein	N
1	f1	c53	41	tair10_AT5G46930.1	invertase/pectin methylesterase inhibitor family protein	N
1	f1	c53	41	tair10_AT5G46940.1	invertase/pectin methylesterase inhibitor family protein	N
1	f1	c53	41	tair10_AT5G46950.1	invertase/pectin methylesterase inhibitor family protein	N
1	f1	c53	41	tair10_AT5G46960.1	invertase/pectin methylesterase inhibitor family protein	N
1	f1	c53	41	tair10_AT5G46970.1	invertase/pectin methylesterase inhibitor family protein	N
1	f1	c53	41	tair10_AT5G46980.1	invertase/pectin methylesterase inhibitor family protein	N
1	f1	c53	41	tair10_AT5G46990.1	invertase/pectin methylesterase inhibitor family protein	N
1	f1	c117	43	TIGR6.1_LOC_Os01g14940.1
1	f1	c192	43	TIGR6.1_LOC_Os01g20970.1
1	f1	c53	41	TIGR6.1_LOC_Os02g01300.1
1	f1	c117	43	TIGR6.1_LOC_Os02g33130.1
1	f1	c117	43	TIGR6.1_LOC_Os02g33380.1
1	f1	c117	43	TIGR6.1_LOC_Os02g33390.1
1	f1	c53	41	TIGR6.1_LOC_Os02g46360.1
1	f1	c53	41	TIGR6.1_LOC_Os04g49720.1
1	f1	c53	41	TIGR6.1_LOC_Os04g49730.1
1	f1	c117	43	TIGR6.1_LOC_Os05g05640.1
1	f1	c117	43	TIGR6.1_LOC_Os05g20570.1
1	f1	c192	43	TIGR6.1_LOC_Os05g29740.1
1	f1	c462	46	TIGR6.1_LOC_Os08g04640.1
1	f1	c671	49	TIGR6.1_LOC_Os08g04650.1
1	f1	c671	49	TIGR6.1_LOC_Os08g04670.1
1	f1	c671	49	TIGR6.1_LOC_Os08g04690.1
1	f1	c462	46	TIGR6.1_LOC_Os08g04710.1
1	f1	c462	46	TIGR6.1_LOC_Os08g04740.1
1	f1	c53	41	TIGR6.1_LOC_Os08g25070.1
1	f1	c53	41	TIGR6.1_LOC_Os11g03750.1
1	f1	c53	41	TIGR6.1_LOC_Os12g03510.1
1	f1	c53	41	vitis_VV02G06830
1	f1	c53	41	vitis_VV05G01720
1	f1	c53	41	vitis_VV15G00370
2	f2	c259	37	maize_AC187899.3_FGP002
2	f2	c259	37	maize_AC195058.3_FGP003
2	f2	c419	36	maize_AC200065.5_FGP009
2	f2	c419	36	maize_AC202076.3_FGP009
2	f2	c419	36	maize_AC204710.4_FGP003
2	f2	c259	37	maize_AC231226.2_FGP001
2	f2	c411	42	maize_GRMZM2G022255_P01
2	f2	c411	42	maize_GRMZM2G041513_P01
2	f2	c410	32	maize_GRMZM2G050458_P01
2	f2	c489	39	maize_GRMZM2G065781_P01
2	f2	c411	42	maize_GRMZM2G121160_P01
2	f2	c410	32	maize_GRMZM2G137551_P01
2	f2	c419	36	maize_GRMZM2G149126_P01
2	f2	c259	37	maize_GRMZM2G162271_P01
2	f2	c306	40	maize_GRMZM2G331770_P01
2	f2	c410	32	maize_GRMZM2G364839_P01
2	f2	c419	36	maize_GRMZM5G846550_P01
2	f2	c306	40	POPTR_0001s00460.1
2	f2	c306	40	POPTR_0001s00600.1
2	f2	c259	37	POPTR_0002s14520.1
2	f2	c259	37	POPTR_0003s10890.1
2	f2	c306	40	POPTR_0005s08920.1
2	f2	c306	40	POPTR_0005s08920.2
2	f2	c419	36	POPTR_0006s05890.1
2	f2	c306	40	POPTR_0006s05900.1
2	f2	c306	40	POPTR_0007s07020.1
2	f2	c489	39	POPTR_0008s11160.1
2	f2	c411	42	POPTR_0010s14780.1
2	f2	c259	37	POPTR_0014s05930.1
2	f2	c489	39	RAP2_Os02t0190700-00
2	f2	c411	42	RAP2_Os02t0596800-00
2	f2	c259	37	RAP2_Os02t0662300-01
2	f2	c419	36	RAP2_Os02t0799200-00
2	f2	c410	32	RAP2_Os04t0467000-01
2	f2	c411	42	RAP2_Os04t0482600-01
2	f2	c259	37	RAP2_Os04t0554900-00
2	f2	c489	39	RAP2_Os09t0474600-00
2	f2	c489	39	tair10_AT1G13620.1	GLV tribe	Y	GLV
2	f2	c411	42	tair10_AT2G03830.1	GLV tribe	Y	GLV
2	f2	c489	39	tair10_AT2G04025.1	GLV tribe	Y	GLV
2	f2	c306	40	tair10_AT3G02240.1	GLV4	Y	GLV
2	f2	c306	40	tair10_AT3G02242.1	GLV tribe (GLV4)	Y	GLV
2	f2	c410	32	tair10_AT3G30350.1	GLV3	Y	GLV
2	f2	c410	32	tair10_AT3G30350.2			GLV
2	f2	c306	40	tair10_AT4G16515.1	GLV1	Y	GLV
2	f2	c410	32	tair10_AT5G15725.1	GLV tribe (GLV3)	Y	GLV
2	f2	c259	37	tair10_AT5G51451.1	GLV tribe	Y	GLV
2	f2	c489	39	tair10_AT5G60810.1	GLV tribe	Y	GLV
2	f2	c306	40	tair10_AT5G64770.1	GLV2	Y	GLV
2	f2	c489	39	TIGR6.1_LOC_Os02g09760.1
2	f2	c411	42	TIGR6.1_LOC_Os02g38330.1
2	f2	c259	37	TIGR6.1_LOC_Os02g44340.1
2	f2	c419	36	TIGR6.1_LOC_Os02g55580.1
2	f2	c410	32	TIGR6.1_LOC_Os04g39230.1
2	f2	c411	42	TIGR6.1_LOC_Os04g40640.1
2	f2	c259	37	TIGR6.1_LOC_Os04g46850.1
2	f2	c306	40	TIGR6.1_LOC_Os04g55100.1
2	f2	c259	37	TIGR6.1_LOC_Os08g05950.1
2	f2	c419	36	TIGR6.1_LOC_Os08g07070.1
2	f2	c410	32	TIGR6.1_LOC_Os09g29870.1
3	f3	c123	28	maize_GRMZM2G002465_P01
3	f3	c266	36	maize_GRMZM2G081090_P01
3	f3	c266	36	maize_GRMZM2G145158_P01
3	f3	c123	28	maize_GRMZM2G333042_P01
3	f3	c266	36	POPTR_0003s11620.1
3	f3	c123	28	POPTR_0006s25300.1
3	f3	c123	28	POPTR_0006s28830.1
3	f3	c123	28	POPTR_0006s28870.1
3	f3	c123	28	POPTR_0010s00650.1
3	f3	c266	36	POPTR_0012s10350.1
3	f3	c266	36	POPTR_0012s14360.1
3	f3	c123	28	RAP2_Os01t0133200-01
3	f3	c266	36	RAP2_Os01t0924200-01
3	f3	c266	36	RAP2_Os01t0924200-02
3	f3	c123	28	RAP2_Os02t0517700-01
3	f3	c123	28	RAP2_Os02t0517700-02
3	f3	c123	28	RAP2_Os02t0581200-01
3	f3	c266	36	RAP2_Os03t0248500-01
3	f3	c123	28	RAP2_Os04t0387000-00
3	f3	c123	28	RAP2_Os04t0665666-01
3	f3	c3546	50	RAP2_Os05t0142000-01
3	f3	c266	36	RAP2_Os08t0336200-01
3	f3	c123	28	RAP2_Os08t0402500-01
3	f3	c123	28	RAP2_Os08t0448100-01
3	f3	c935	35	RAP2_Os08t0539200-01
3	f3	c123	28	RAP2_Os09t0279200-01
3	f3	c266	36	tair10_AT1G62935.1		?
3	f3	c935	35	tair10_AT5G47920.1		?
3	f3	c123	28	TIGR6.1_LOC_Os01g04170.1
3	f3	c123	28	TIGR6.1_LOC_Os01g50890.1
3	f3	c266	36	TIGR6.1_LOC_Os01g69960.1
3	f3	c123	28	TIGR6.1_LOC_Os02g31840.1
3	f3	c123	28	TIGR6.1_LOC_Os02g37070.1
3	f3	c266	36	TIGR6.1_LOC_Os03g14440.1
3	f3	c123	28	TIGR6.1_LOC_Os04g31760.1
3	f3	c123	28	TIGR6.1_LOC_Os04g56995.1
3	f3	c3546	50	TIGR6.1_LOC_Os05g05020.1
3	f3	c123	28	TIGR6.1_LOC_Os08g34800.1
3	f3	c935	35	TIGR6.1_LOC_Os08g42630.1
3	f3	c935	35	TIGR6.1_LOC_Os09g33640.1
3	f3	c266	36	vitis_VV00G61075
3	f3	c935	35	vitis_VV01G12980
3	f3	c123	28	vitis_VV07G04720
4	f4	c8	48	maize_GRMZM2G010868_P01
4	f4	c8	48	maize_GRMZM2G010868_P02
4	f4	c8	48	maize_GRMZM2G025026_P01
4	f4	c8	48	maize_GRMZM2G025026_P02
4	f4	c69	45	maize_GRMZM2G031102_P01
4	f4	c69	45	maize_GRMZM2G065557_P01
4	f4	c69	45	maize_GRMZM2G065557_P02
4	f4	c8	48	maize_GRMZM2G096234_P01
4	f4	c69	45	maize_GRMZM2G099867_P01
4	f4	c8	48	maize_GRMZM2G101958_P01
4	f4	c8	48	maize_GRMZM2G107839_P01
4	f4	c8	48	maize_GRMZM2G107839_P02
4	f4	c8	48	maize_GRMZM2G126397_P01
4	f4	c69	45	maize_GRMZM2G136364_P01
4	f4	c69	45	maize_GRMZM2G136364_P02
4	f4	c8	48	maize_GRMZM2G439268_P01
4	f4	c69	45	maize_GRMZM5G897816_P01
4	f4	c8	48	maize_GRMZM5G898755_P01
4	f4	c8	48	maize_GRMZM5G898755_P02
4	f4	c1701	46	POPTR_0001s23850.3
4	f4	c8	48	POPTR_0001s23920.1
4	f4	c8	48	POPTR_0001s23940.1
4	f4	c8	48	POPTR_0002s01350.1
4	f4	c69	45	POPTR_0002s25240.1
4	f4	c69	45	POPTR_0002s25240.2
4	f4	c8	48	POPTR_0004s08500.1
4	f4	c8	48	POPTR_0006s10860.1
4	f4	c8	48	POPTR_0007s01070.1
4	f4	c69	45	POPTR_0008s06210.1
4	f4	c69	45	POPTR_0008s14060.1
4	f4	c8	48	POPTR_0009s03020.1
4	f4	c69	45	POPTR_0010s11080.1
4	f4	c69	45	POPTR_0010s20360.1
4	f4	c8	48	POPTR_0011s00850.1
4	f4	c8	48	POPTR_0011s00860.1
4	f4	c8	48	POPTR_0011s00880.1
4	f4	c8	48	POPTR_0012s13360.1
4	f4	c8	48	POPTR_0014s04590.1
4	f4	c8	48	POPTR_0014s09360.1
4	f4	c69	45	POPTR_0016s10140.1
4	f4	c8	48	POPTR_0016s14270.1
4	f4	c8	48	POPTR_0016s14280.1
4	f4	c8	48	POPTR_0016s14300.1
4	f4	c8	48	POPTR_0017s04490.1
4	f4	c8	48	RAP2_Os01t0219500-01
4	f4	c8	48	RAP2_Os01t0822900-01
4	f4	c8	48	RAP2_Os01t0822900-02
4	f4	c8	48	RAP2_Os01t0822900-03
4	f4	c69	45	RAP2_Os01t0849000-01
4	f4	c69	45	RAP2_Os01t0849000-02
4	f4	c1701	46	RAP2_Os03t0385100-00
4	f4	c8	48	RAP2_Os03t0808500-00
4	f4	c69	45	RAP2_Os04t0415800-00
4	f4	c69	45	RAP2_Os04t0415900-00
4	f4	c69	45	RAP2_Os05t0160300-01
4	f4	c8	48	RAP2_Os06t0539500-00
4	f4	c8	48	RAP2_Os08t0131200-01
4	f4	c8	48	RAP2_Os11t0114900-01
4	f4	c8	48	RAP2_Os11t0115100-01
4	f4	c8	48	RAP2_Os11t0115350-01
4	f4	c8	48	RAP2_Os11t0115400-00
4	f4	c8	48	RAP2_Os11t0116000-01
4	f4	c8	48	RAP2_Os11t0116200-01
4	f4	c8	48	RAP2_Os11t0116200-02
4	f4	c8	48	RAP2_Os11t0427800-01
4	f4	c8	48	RAP2_Os12t0114500-01
4	f4	c8	48	RAP2_Os12t0114800-01
4	f4	c8	48	RAP2_Os12t0115000-00
4	f4	c8	48	RAP2_Os12t0115100-00
4	f4	c8	48	RAP2_Os12t0115300-01
4	f4	c8	48	RAP2_Os12t0115500-01
4	f4	c8	48	tair10_AT1G52415.1	protease inhibitor, seed storage, lipid transfer proteins	N
4	f4	c924	32	tair10_AT2G13820.2
4	f4	c8	48	tair10_AT2G15050.1	protease inhibitor, seed storage, lipid transfer proteins	N
4	f4	c8	48	tair10_AT2G15050.2
4	f4	c8	48	tair10_AT2G15050.3
4	f4	c8	48	tair10_AT2G15325.1	protease inhibitor, seed storage, lipid transfer proteins	N
4	f4	c8	48	tair10_AT2G18370.1	protease inhibitor, seed storage, lipid transfer proteins	N
4	f4	c69	45	tair10_AT2G37870.1	protease inhibitor, seed storage, lipid transfer proteins	N
4	f4	c8	48	tair10_AT2G38530.1	protease inhibitor, seed storage, lipid transfer proteins	N
4	f4	c8	48	tair10_AT2G38540.1	protease inhibitor, seed storage, lipid transfer proteins	N
4	f4	c8	48	tair10_AT3G08770.1	protease inhibitor, seed storage, lipid transfer proteins	N
4	f4	c8	48	tair10_AT3G08770.2
4	f4	c8	48	tair10_AT3G51590.1	protease inhibitor, seed storage, lipid transfer proteins	N
4	f4	c8	48	tair10_AT3G51600.1	protease inhibitor, seed storage, lipid transfer proteins	N
4	f4	c69	45	tair10_AT3G53980.1	protease inhibitor, seed storage, lipid transfer proteins	N
4	f4	c69	45	tair10_AT3G53980.2
4	f4	c8	48	tair10_AT4G33355.1	protease inhibitor, seed storage, lipid transfer proteins	N
4	f4	c8	48	tair10_AT4G33355.2
4	f4	c8	48	tair10_AT5G01870.1	protease inhibitor, seed storage, lipid transfer proteins	N
4	f4	c69	45	tair10_AT5G05960.1	protease inhibitor, seed storage, lipid transfer proteins	N
4	f4	c924	32	tair10_AT5G09370.2
4	f4	c8	48	tair10_AT5G44265.1	protease inhibitor, seed storage, lipid transfer proteins	N
4	f4	c69	45	tair10_AT5G48485.1	protease inhibitor, seed storage, lipid transfer proteins	N
4	f4	c69	45	tair10_AT5G48490.1	protease inhibitor, seed storage, lipid transfer proteins	N
4	f4	c8	48	tair10_AT5G59310.1	protease inhibitor, seed storage, lipid transfer proteins	N
4	f4	c8	48	tair10_AT5G59320.1	protease inhibitor, seed storage, lipid transfer proteins	N
4	f4	c8	48	tair10_AT5G62065.1	protease inhibitor, seed storage, lipid transfer proteins	N
4	f4	c8	48	TIGR6.1_LOC_Os01g12020.1
4	f4	c8	48	TIGR6.1_LOC_Os01g60740.1
4	f4	c8	48	TIGR6.1_LOC_Os01g60740.2
4	f4	c69	45	TIGR6.1_LOC_Os01g62980.1
4	f4	c69	45	TIGR6.1_LOC_Os01g62980.2
4	f4	c924	32	TIGR6.1_LOC_Os03g09230.2
4	f4	c1701	46	TIGR6.1_LOC_Os03g26800.1
4	f4	c8	48	TIGR6.1_LOC_Os03g59380.1
4	f4	c69	45	TIGR6.1_LOC_Os04g33920.1
4	f4	c69	45	TIGR6.1_LOC_Os04g33930.1
4	f4	c69	45	TIGR6.1_LOC_Os04g33930.2
4	f4	c69	45	TIGR6.1_LOC_Os05g06780.1
4	f4	c8	48	TIGR6.1_LOC_Os05g40010.1
4	f4	c8	48	TIGR6.1_LOC_Os06g06340.1
4	f4	c8	48	TIGR6.1_LOC_Os06g34840.1
4	f4	c8	48	TIGR6.1_LOC_Os08g03690.1
4	f4	c8	48	TIGR6.1_LOC_Os11g02330.1
4	f4	c8	48	TIGR6.1_LOC_Os11g02330.2
4	f4	c8	48	TIGR6.1_LOC_Os11g02350.1
4	f4	c8	48	TIGR6.1_LOC_Os11g02369.1
4	f4	c8	48	TIGR6.1_LOC_Os11g02389.1
4	f4	c8	48	TIGR6.1_LOC_Os11g02400.1
4	f4	c8	48	TIGR6.1_LOC_Os11g02400.2
4	f4	c8	48	TIGR6.1_LOC_Os11g02424.2
4	f4	c8	48	TIGR6.1_LOC_Os11g24070.1
4	f4	c8	48	TIGR6.1_LOC_Os12g02290.1
4	f4	c8	48	TIGR6.1_LOC_Os12g02300.1
4	f4	c8	48	TIGR6.1_LOC_Os12g02310.1
4	f4	c8	48	TIGR6.1_LOC_Os12g02310.2
4	f4	c8	48	TIGR6.1_LOC_Os12g02320.1
4	f4	c8	48	TIGR6.1_LOC_Os12g02320.2
4	f4	c8	48	TIGR6.1_LOC_Os12g02330.2
4	f4	c8	48	TIGR6.1_LOC_Os12g02340.1
4	f4	c8	48	vitis_VV00G23570
4	f4	c8	48	vitis_VV00G51195
4	f4	c69	45	vitis_VV00G51640
4	f4	c8	48	vitis_VV00G61785
4	f4	c924	32	vitis_VV05G05810
4	f4	c924	32	vitis_VV05G05820
4	f4	c8	48	vitis_VV08G05590
4	f4	c8	48	vitis_VV08G05620
4	f4	c69	45	vitis_VV08G10550
4	f4	c8	48	vitis_VV12G01180
4	f4	c8	48	vitis_VV13G02090
4	f4	c69	45	vitis_VV13G04930
4	f4	c8	48	vitis_VV14G16050
5	f5	c49	14	maize_AC187896.3_FGP006
5	f5	c7	13	maize_AC190498.1_FGP007
5	f5	c196	17	maize_AC191109.3_FGP001
5	f5	c49	14	maize_AC198414.2_FGP001
5	f5	c49	14	maize_AC199043.2_FGP002
5	f5	c49	14	maize_AC203381.3_FGP006
5	f5	c7	13	maize_AC206319.2_FGP004
5	f5	c49	14	maize_AC210731.3_FGP002
5	f5	c49	14	maize_AC212347.3_FGP002
5	f5	c7	13	maize_AC233959.1_FGP003
5	f5	c7	13	maize_GRMZM2G005818_P01
5	f5	c210	33	maize_GRMZM2G008651_P01
5	f5	c49	14	maize_GRMZM2G023811_P01
5	f5	c49	14	maize_GRMZM2G052776_P01
5	f5	c49	14	maize_GRMZM2G057142_P01
5	f5	c7	13	maize_GRMZM2G070192_P01
5	f5	c7	13	maize_GRMZM2G088358_P01
5	f5	c7	13	maize_GRMZM2G098918_P01
5	f5	c7	13	maize_GRMZM2G102770_P01
5	f5	c7	13	maize_GRMZM2G123818_P01
5	f5	c7	13	maize_GRMZM2G136469_P01
5	f5	c7	13	maize_GRMZM2G152140_P01
5	f5	c196	17	maize_GRMZM2G165836_P01
5	f5	c196	17	maize_GRMZM2G165836_P02
5	f5	c7	13	maize_GRMZM2G308440_P01
5	f5	c196	17	maize_GRMZM2G372364_P01
5	f5	c7	13	maize_GRMZM2G391746_P01
5	f5	c7	13	maize_GRMZM2G409970_P01
5	f5	c210	33	maize_GRMZM2G417255_P01
5	f5	c7	13	maize_GRMZM2G423617_P01
5	f5	c7	13	maize_GRMZM2G427603_P01
5	f5	c210	33	maize_GRMZM2G430411_P01
5	f5	c210	33	maize_GRMZM2G434380_P01
5	f5	c7	13	maize_GRMZM2G468688_P01
5	f5	c7	13	maize_GRMZM2G473147_P01
5	f5	c7	13	maize_GRMZM2G480050_P01
5	f5	c7	13	maize_GRMZM5G818232_P01
5	f5	c7	13	maize_GRMZM5G826174_P01
5	f5	c7	13	maize_GRMZM5G875999_P02
5	f5	c196	17	POPTR_0001s05380.1
5	f5	c7	13	POPTR_0001s09050.1
5	f5	c196	17	POPTR_0001s22520.1
5	f5	c7	13	POPTR_0001s28080.1
5	f5	c49	14	POPTR_0001s38530.1
5	f5	c7	13	POPTR_0002s12330.1
5	f5	c7	13	POPTR_0002s21370.1
5	f5	c7	13	POPTR_0002s21530.1
5	f5	c7	13	POPTR_0003s12410.1
5	f5	c7	13	POPTR_0006s03510.1
5	f5	c210	33	POPTR_0008s08570.1
5	f5	c7	13	POPTR_0008s09310.1
5	f5	c7	13	POPTR_0008s11450.1
5	f5	c7	13	POPTR_0008s11970.1
5	f5	c7	13	POPTR_0008s13000.1
5	f5	c7	13	POPTR_0008s19570.1
5	f5	c7	13	POPTR_0009s07290.1
5	f5	c7	13	POPTR_0010s04900.1
5	f5	c7	13	POPTR_0010s12130.1
5	f5	c210	33	POPTR_0010s12775.1
5	f5	c7	13	POPTR_0010s13470.1
5	f5	c7	13	POPTR_0010s14050.1
5	f5	c49	14	POPTR_0011s07670.1
5	f5	c49	14	POPTR_0011s07680.1
5	f5	c49	14	POPTR_0011s09920.1
5	f5	c49	14	POPTR_0011s09930.1
5	f5	c7	13	POPTR_0012s05620.1
5	f5	c7	13	POPTR_0012s13495.1
5	f5	c7	13	POPTR_0013s02440.1
5	f5	c49	14	POPTR_0013s12340.1
5	f5	c7	13	POPTR_0014s15480.1
5	f5	c7	13	POPTR_0015s13480.1
5	f5	c7	13	POPTR_0015s13490.1
5	f5	c7	13	POPTR_0017s11100.1
5	f5	c49	14	POPTR_0019s12060.1
5	f5	c49	14	POPTR_0019s12070.1
5	f5	c49	14	POPTR_0019s12090.1
5	f5	c49	14	POPTR_0406s00200.1
5	f5	c7	13	RAP2_Os01t0129800-01
5	f5	c7	13	RAP2_Os01t0170900-01
5	f5	c7	13	RAP2_Os01t0509400-01
5	f5	c49	14	RAP2_Os01t0673100-00
5	f5	c49	14	RAP2_Os01t0673400-00
5	f5	c49	14	RAP2_Os01t0754600-00
5	f5	c49	14	RAP2_Os01t0754800-01
5	f5	c7	13	RAP2_Os01t0764200-00
5	f5	c7	13	RAP2_Os02t0150000-00
5	f5	c49	14	RAP2_Os02t0250100-00
5	f5	c7	13	RAP2_Os02t0324400-01
5	f5	c210	33	RAP2_Os02t0576900-00
5	f5	c7	13	RAP2_Os02t0640100-00
5	f5	c7	13	RAP2_Os02t0826300-01
5	f5	c7	13	RAP2_Os03t0111000-01
5	f5	c7	13	RAP2_Os03t0260432-01
5	f5	c7	13	RAP2_Os03t0366100-01
5	f5	c210	33	RAP2_Os03t0378832-00
5	f5	c7	13	RAP2_Os03t0692100-00
5	f5	c210	33	RAP2_Os04t0460050-00
5	f5	c196	17	RAP2_Os04t0473800-00
5	f5	c7	13	RAP2_Os04t0531200-00
5	f5	c7	13	RAP2_Os04t0658800-01
5	f5	c196	17	RAP2_Os05t0117300-00
5	f5	c7	13	RAP2_Os05t0170600-01
5	f5	c7	13	RAP2_Os05t0356600-00
5	f5	c7	13	RAP2_Os05t0505900-01
5	f5	c7	13	RAP2_Os05t0505900-02
5	f5	c7	13	RAP2_Os05t0512301-00
5	f5	c49	14	RAP2_Os05t0514800-00
5	f5	c49	14	RAP2_Os05t0561300-00
5	f5	c49	14	RAP2_Os05t0561400-00
5	f5	c49	14	RAP2_Os06t0155750-00
5	f5	c196	17	RAP2_Os06t0532500-00
5	f5	c49	14	RAP2_Os06t0533700-00
5	f5	c49	14	RAP2_Os06t0534200-01
5	f5	c7	13	RAP2_Os06t0697300-00
5	f5	c7	13	RAP2_Os07t0194400-00
5	f5	c7	13	RAP2_Os07t0593266-00
5	f5	c210	33	RAP2_Os08t0438701-00
5	f5	c7	13	RAP2_Os10t0502300-00
5	f5	c196	17	RAP2_Os11t0595400-00
5	f5	c7	13	tair10_AT1G05065.1	CLE20	Y	CLE
5	f5	c49	14	tair10_AT1G06225.1	CLE03	Y	CLE
5	f5	c7	13	tair10_AT1G25425.1	CLE43	Y	CLE
5	f5	c7	13	tair10_AT1G26600.1	CLE09	Y	CLE
5	f5	c7	13	tair10_AT1G49005.1	CLE11	Y	CLE
5	f5	c7	13	tair10_AT1G63245.1	CLE14	Y	CLE
5	f5	c196	17	tair10_AT1G67775.1	CLE08	Y	CLE
5	f5	c7	13	tair10_AT1G68795.1	CLE12	Y	CLE
5	f5	c7	13	tair10_AT1G69320.1	CLE10	Y	CLE
5	f5	c210	33	tair10_AT1G69588.1	CLE45	Y	CLE
5	f5	c7	13	tair10_AT1G69970.1	CLE26	Y	CLE
5	f5	c7	13	tair10_AT1G69970.2			CLE
5	f5	c7	13	tair10_AT1G70895.1			CLE
5	f5	c7	13	tair10_AT1G70895.2			CLE
5	f5	c49	14	tair10_AT1G73165.1	CLE01	Y	CLE
5	f5	c7	13	tair10_AT1G73965.1	CLE13	Y	CLE
5	f5	c196	17	tair10_AT2G27250.2			CLE
5	f5	c196	17	tair10_AT2G27250.3			CLE
5	f5	c49	14	tair10_AT2G31081.1	CLE04	Y	CLE
5	f5	c49	14	tair10_AT2G31082.1	CLE07	Y	CLE
5	f5	c49	14	tair10_AT2G31083.1	CLE05	Y	CLE
5	f5	c49	14	tair10_AT2G31085.1	CLE06	Y	CLE
5	f5	c7	13	tair10_AT3G24225.1	CLE19	Y	CLE
5	f5	c7	13	tair10_AT3G25905.1	CLE27	Y	CLE
5	f5	c7	13	tair10_AT3G28455.1	CLE25	Y	CLE
5	f5	c49	14	tair10_AT4G18510.1	CLE02	Y	CLE
5	f5	c7	13	tair10_AT5G12235.1	CLE22	Y	CLE
5	f5	c7	13	tair10_AT5G12990.1	CLE40	Y	CLE
5	f5	c7	13	tair10_AT5G64800.1	CLE21	Y	CLE
5	f5	c7	13	TIGR6.1_LOC_Os01g03900.1
5	f5	c7	13	TIGR6.1_LOC_Os01g07620.1
5	f5	c7	13	TIGR6.1_LOC_Os01g32560.1
5	f5	c49	14	TIGR6.1_LOC_Os01g48230.1
5	f5	c49	14	TIGR6.1_LOC_Os01g48260.1
5	f5	c49	14	TIGR6.1_LOC_Os01g55060.1
5	f5	c49	14	TIGR6.1_LOC_Os01g55080.1
5	f5	c7	13	TIGR6.1_LOC_Os01g55850.1
5	f5	c7	13	TIGR6.1_LOC_Os02g05650.1
5	f5	c49	14	TIGR6.1_LOC_Os02g15200.1
5	f5	c7	13	TIGR6.1_LOC_Os02g21890.1
5	f5	c210	33	TIGR6.1_LOC_Os02g36730.1
5	f5	c7	13	TIGR6.1_LOC_Os02g42720.1
5	f5	c7	13	TIGR6.1_LOC_Os02g58000.1
5	f5	c7	13	TIGR6.1_LOC_Os03g25060.1
5	f5	c210	33	TIGR6.1_LOC_Os03g26180.1
5	f5	c7	13	TIGR6.1_LOC_Os03g48570.1
5	f5	c7	13	TIGR6.1_LOC_Os03g58870.1
5	f5	c210	33	TIGR6.1_LOC_Os04g38650.1
5	f5	c196	17	TIGR6.1_LOC_Os04g39770.1
5	f5	c7	13	TIGR6.1_LOC_Os04g44880.1
5	f5	c7	13	TIGR6.1_LOC_Os04g56370.1
5	f5	c196	17	TIGR6.1_LOC_Os05g02630.1
5	f5	c7	13	TIGR6.1_LOC_Os05g07840.1
5	f5	c7	13	TIGR6.1_LOC_Os05g43030.1
5	f5	c7	13	TIGR6.1_LOC_Os05g43660.1
5	f5	c49	14	TIGR6.1_LOC_Os05g43895.1
5	f5	c49	14	TIGR6.1_LOC_Os05g48730.1
5	f5	c49	14	TIGR6.1_LOC_Os05g48740.1
5	f5	c196	17	TIGR6.1_LOC_Os06g34180.1
5	f5	c49	14	TIGR6.1_LOC_Os06g34280.1
5	f5	c49	14	TIGR6.1_LOC_Os06g34330.1
5	f5	c7	13	TIGR6.1_LOC_Os06g48220.1
5	f5	c7	13	TIGR6.1_LOC_Os07g09625.1
5	f5	c210	33	TIGR6.1_LOC_Os08g34030.1
5	f5	c7	13	vitis_VV01G02850
6	f6	c377	38	maize_AC209257.4_FGP004
6	f6	c377	38	maize_GRMZM2G004354_P01
6	f6	c256	21	maize_GRMZM2G006601_P01
6	f6	c292	30	maize_GRMZM2G007784_P01
6	f6	c292	30	maize_GRMZM2G007784_P02
6	f6	c377	38	maize_GRMZM2G047699_P01
6	f6	c377	38	maize_GRMZM2G047842_P01
6	f6	c337	25	maize_GRMZM2G066546_P01
6	f6	c377	38	maize_GRMZM2G070399_P01
6	f6	c337	25	maize_GRMZM2G082785_P01
6	f6	c337	25	maize_GRMZM2G082799_P01
6	f6	c292	30	maize_GRMZM2G107922_P01
6	f6	c337	25	maize_GRMZM2G107931_P01
6	f6	c337	25	maize_GRMZM2G115601_P01
6	f6	c292	30	maize_GRMZM2G125386_P01
6	f6	c377	38	maize_GRMZM2G125520_P01
6	f6	c292	30	maize_GRMZM2G141574_P01
6	f6	c292	30	maize_GRMZM2G158400_P01
6	f6	c377	38	maize_GRMZM2G163211_P01
6	f6	c292	30	maize_GRMZM2G175976_P01
6	f6	c292	30	maize_GRMZM5G803611_P01
6	f6	c292	30	maize_GRMZM5G812796_P01
6	f6	c337	25	maize_GRMZM5G843972_P01
6	f6	c377	38	maize_GRMZM5G870955_P01
6	f6	c377	38	RAP2_Os01t0829500-00
6	f6	c292	30	RAP2_Os07t0604100-00
6	f6	c292	30	RAP2_Os11t0452050-00
6	f6	c256	21	RAP2_Os11t0644900-01
6	f6	c256	21	tair10_AT1G56233.1	defensin-like; cysteine-rich	? in both
6	f6	c256	21	tair10_AT2G25295.1	defensin-like	? in both
6	f6	c337	25	tair10_AT4G13955.1	defensin-like/beta-gal/LCR	? in both
6	f6	c337	25	tair10_AT4G13968.1
6	f6	c256	21	tair10_AT4G39917.1	LCR	? in both
6	f6	c256	21	tair10_AT5G32619.1	defensin-like	? in both
6	f6	c256	21	tair10_AT5G48945.1	LCR	? in both
6	f6	c337	25	tair10_AT5G48953.1	LCR	? in both
6	f6	c256	21	tair10_AT5G55131.1	defensin-like	? in both
6	f6	c256	21	tair10_AT5G55132.1	defensin-like	? in both
6	f6	c377	38	TIGR6.1_LOC_Os01g61360.1
6	f6	c256	21	TIGR6.1_LOC_Os06g45320.1
6	f6	c292	30	TIGR6.1_LOC_Os07g41290.1
6	f6	c256	21	TIGR6.1_LOC_Os11g42520.1
6	f6	c256	21	TIGR6.1_LOC_Os11g42525.1
6	f6	c256	21	TIGR6.1_LOC_Os11g42530.1
6	f6	c337	25	TIGR6.1_LOC_Os11g47019.1
6	f6	c337	25	TIGR6.1_LOC_Os11g47229.1
7	f7	c112	27	maize_GRMZM2G031733_P01
7	f7	c1027	39	maize_GRMZM2G074211_P01
7	f7	c112	27	maize_GRMZM2G382035_P01
7	f7	c112	27	maize_GRMZM2G461465_P01
7	f7	c112	27	maize_GRMZM5G830457_P01
7	f7	c112	27	POPTR_0002s07120.1
7	f7	c1027	39	POPTR_0004s13930.1
7	f7	c112	27	POPTR_0005s05870.1
7	f7	c112	27	POPTR_0005s21220.1
7	f7	c112	27	POPTR_0007s03720.1
7	f7	c112	27	POPTR_0008s11365.1
7	f7	c112	27	POPTR_0010s14140.1
7	f7	c3212	50	POPTR_0012s13590.1
7	f7	c3212	50	POPTR_0012s13600.1
7	f7	c112	27	POPTR_0013s07170.1
7	f7	c112	27	POPTR_0013s08120.1
7	f7	c112	27	POPTR_0016s14160.1
7	f7	c112	27	RAP2_Os04t0418100-00
7	f7	c112	27	RAP2_Os04t0686100-00
7	f7	c112	27	RAP2_Os05t0324700-01
7	f7	c1027	39	RAP2_Os06t0539700-01
7	f7	c112	27	tair10_AT1G68765.1	IDA	Y	IDA/IDL
7	f7	c112	27	tair10_AT1G76952.1	IDL5	Y	IDA/IDL
7	f7	c112	27	tair10_AT3G18715.1	IDL4	Y	IDA/IDL
7	f7	c112	27	tair10_AT3G25655.1	IDL1	Y	IDA/IDL
7	f7	c1027	39	tair10_AT4G18335.1	IDA tribe	Y	IDA/IDL
7	f7	c112	27	tair10_AT5G09805.1	IDL3	Y	IDA/IDL
7	f7	c112	27	tair10_AT5G64667.1	IDL2	Y	IDA/IDL
7	f7	c112	27	TIGR6.1_LOC_Os04g58940.1
7	f7	c112	27	TIGR6.1_LOC_Os05g25920.1
7	f7	c1027	39	TIGR6.1_LOC_Os06g34850.1
8	f8	c788	38	maize_AC194425.3_FGP005
8	f8	c134	25	maize_AC195957.3_FGP003
8	f8	c134	25	maize_AC213050.3_FGP002
8	f8	c134	25	maize_GRMZM2G039477_P01
8	f8	c788	38	maize_GRMZM2G042612_P01
8	f8	c1111	42	maize_GRMZM2G047422_P01
8	f8	c788	38	maize_GRMZM2G078595_P02
8	f8	c134	25	maize_GRMZM2G102802_P01
8	f8	c134	25	maize_GRMZM2G102802_P02
8	f8	c134	25	maize_GRMZM2G102802_P04
8	f8	c134	25	maize_GRMZM2G120940_P01
8	f8	c134	25	maize_GRMZM2G162535_P01
8	f8	c134	25	maize_GRMZM2G431030_P02
8	f8	c134	25	POPTR_0003s18640.1
8	f8	c788	38	POPTR_0006s10470.1
8	f8	c134	25	RAP2_Os03t0206400-02
8	f8	c1111	42	RAP2_Os03t0762500-01
8	f8	c134	25	RAP2_Os04t0603400-01
8	f8	c134	25	RAP2_Os04t0658200-01
8	f8	c1111	42	RAP2_Os07t0115500-01
8	f8	c788	38	RAP2_Os07t0204400-00
8	f8	c788	38	RAP2_Os07t0572400-01
8	f8	c134	25	RAP2_Os08t0241300-01
8	f8	c134	25	tair10_AT5G43150.1
8	f8	c134	25	TIGR6.1_LOC_Os03g10860.1
8	f8	c134	25	TIGR6.1_LOC_Os04g51410.1
8	f8	c134	25	TIGR6.1_LOC_Os04g56309.1
8	f8	c134	25	TIGR6.1_LOC_Os06g44870.1
8	f8	c1111	42	TIGR6.1_LOC_Os07g02460.1
8	f8	c134	25	TIGR6.1_LOC_Os08g14310.1
8	f8	c134	25	vitis_VV09G09230
9	f9	c213	30	maize_GRMZM2G080442_P01
9	f9	c781	27	maize_GRMZM2G116881_P01
9	f9	c213	30	maize_GRMZM2G354253_P01
9	f9	c781	27	maize_GRMZM2G414827_P01
9	f9	c213	30	maize_GRMZM2G466532_P01
9	f9	c213	30	POPTR_0001s14510.1
9	f9	c1238	49	POPTR_0001s24440.1
9	f9	c213	30	POPTR_0002s24250.1
9	f9	c213	30	POPTR_0003s15470.1
9	f9	c213	30	POPTR_0003s17690.1
9	f9	c1238	49	POPTR_0009s03430.1
9	f9	c1238	49	POPTR_0010s21360.1
9	f9	c781	27	POPTR_0011s10380.1
9	f9	c781	27	POPTR_0011s10380.2
9	f9	c213	30	POPTR_0012s02640.1
9	f9	c213	30	RAP2_Os01t0339400-00
9	f9	c213	30	RAP2_Os02t0809300-01
9	f9	c781	27	RAP2_Os10t0508900-01
9	f9	c213	30	tair10_AT2G34925.1	CLE42	Y	CLE
9	f9	c213	30	tair10_AT3G24770.1	CLE41	Y	CLE
9	f9	c213	30	tair10_AT4G13195.1	CLE44	Y	CLE
9	f9	c1238	49	tair10_AT5G59305.1	CLE46	Y	CLE
9	f9	c213	30	TIGR6.1_LOC_Os01g23705.1
9	f9	c213	30	TIGR6.1_LOC_Os02g56490.1
9	f9	c781	27	TIGR6.1_LOC_Os10g36520.1
10	f10	c365	47	maize_GRMZM2G006047_P02
10	f10	c365	47	maize_GRMZM2G097137_P01
10	f10	c365	47	maize_GRMZM2G130454_P03
10	f10	c269	47	POPTR_0002s05120.1
10	f10	c269	47	POPTR_0002s05130.1
10	f10	c269	47	POPTR_0002s05140.1
10	f10	c269	47	POPTR_0005s23340.1
10	f10	c269	47	POPTR_0005s23350.1
10	f10	c269	47	POPTR_0008s15490.1
10	f10	c269	47	POPTR_0010s09540.1
10	f10	c269	47	POPTR_0010s09550.1
10	f10	c365	47	RAP2_Os03t0793800-01
10	f10	c365	47	RAP2_Os03t0794000-01
10	f10	c1343	45	RAP2_Os07t0174400-00
10	f10	c1343	45	RAP2_Os07t0174900-00
10	f10	c365	47	RAP2_Os07t0175600-01
10	f10	c269	47	tair10_AT2G48130.1	glucanase/LTP/protease inhibitor	N
10	f10	c269	47	tair10_AT3G22600.1	protease inhibitor, seed storage, lipid transfer proteins	? in both
10	f10	c269	47	tair10_AT4G14815.1	protease inhibitor, seed storage, lipid transfer proteins	? in both
10	f10	c365	47	TIGR6.1_LOC_Os03g57970.1
10	f10	c365	47	TIGR6.1_LOC_Os03g57970.2
10	f10	c365	47	TIGR6.1_LOC_Os03g57990.1
10	f10	c1343	45	TIGR6.1_LOC_Os07g07790.1
10	f10	c1343	45	TIGR6.1_LOC_Os07g07860.1
10	f10	c365	47	TIGR6.1_LOC_Os07g07930.1
10	f10	c269	47	vitis_VV07G01430
10	f10	c269	47	vitis_VV07G01440
11	f11	c70	38	maize_AC194298.3_FGP005
11	f11	c70	38	maize_AC195331.3_FGP008
11	f11	c70	38	maize_GRMZM2G081536_P01
11	f11	c70	38	maize_GRMZM2G137864_P01
11	f11	c70	38	maize_GRMZM2G305280_P01
11	f11	c70	38	maize_GRMZM2G369839_P01
11	f11	c70	38	maize_GRMZM2G387594_P01
11	f11	c70	38	maize_GRMZM2G389903_P01
11	f11	c70	38	maize_GRMZM2G399921_P01
11	f11	c557	47	maize_GRMZM2G420883_P01
11	f11	c70	38	maize_GRMZM2G434425_P01
11	f11	c70	38	maize_GRMZM2G436856_P01
11	f11	c70	38	maize_GRMZM2G476848_P01
11	f11	c557	47	maize_GRMZM2G542272_P01
11	f11	c557	47	maize_GRMZM2G552956_P01
11	f11	c557	47	maize_GRMZM2G552956_P02
11	f11	c70	38	POPTR_0001s04130.1
11	f11	c156	46	POPTR_0001s27530.1
11	f11	c156	46	POPTR_0001s27540.1
11	f11	c156	46	POPTR_0001s27570.1
11	f11	c156	46	POPTR_0006s05440.1
11	f11	c156	46	POPTR_0006s05460.1
11	f11	c156	46	POPTR_0006s05470.1
11	f11	c156	46	POPTR_0006s05480.1
11	f11	c156	46	POPTR_0006s05490.1
11	f11	c156	46	POPTR_0009s06760.1
11	f11	c156	46	POPTR_0009s06810.1
11	f11	c70	38	POPTR_0013s05400.1
11	f11	c156	46	POPTR_0016s05250.1
11	f11	c156	46	POPTR_0016s05260.1
11	f11	c156	46	POPTR_0016s05270.1
11	f11	c156	46	POPTR_0016s05280.1
11	f11	c70	38	POPTR_0019s05110.1
11	f11	c156	46	POPTR_0831s00200.1
11	f11	c70	38	RAP2_Os01t0559750-01
11	f11	c70	38	RAP2_Os01t0559900-01
11	f11	c70	38	RAP2_Os01t0778300-00
11	f11	c70	38	RAP2_Os01t0778400-00
11	f11	c70	38	RAP2_Os02t0718100-01
11	f11	c70	38	RAP2_Os05t0541750-01
11	f11	c557	47	RAP2_Os06t0318800-01
11	f11	c70	38	RAP2_Os06t0319133-00
11	f11	c70	38	RAP2_Os07t0573900-00
11	f11	c70	38	tair10_AT1G55330.1	arabinogalactan	?
11	f11	c156	46	tair10_AT2G41905.1	arabinogalactan/plastocyanin/LTPâ€¦	?
11	f11	c70	38	tair10_AT3G13520.1	arabinogalactan	?
11	f11	c156	46	tair10_AT3G20865.1	arabinogalactan/plastocyanin/LTPâ€¦	?
11	f11	c156	46	tair10_AT3G57690.1	arabinogalactan/plastocyanin/LTPâ€¦	?
11	f11	c70	38	tair10_AT4G26320.1	arabinogalactan	?
11	f11	c70	38	tair10_AT5G11740.1	arabinogalactan	?
11	f11	c70	38	tair10_AT5G56540.1	arabinogalactan	?
11	f11	c70	38	TIGR6.1_LOC_Os01g37950.1
11	f11	c70	38	TIGR6.1_LOC_Os01g57030.1
11	f11	c70	38	TIGR6.1_LOC_Os01g57040.1
11	f11	c557	47	TIGR6.1_LOC_Os02g48710.1
11	f11	c557	47	TIGR6.1_LOC_Os06g21400.1
11	f11	c156	46	TIGR6.1_LOC_Os06g21410.1
11	f11	c70	38	TIGR6.1_LOC_Os06g30920.1
11	f11	c70	38	TIGR6.1_LOC_Os07g38630.1
12	f12	c329	25	maize_AC210607.3_FGP010
12	f12	c71	26	POPTR_0001s14150.1
12	f12	c71	26	POPTR_0001s14160.1
12	f12	c71	26	POPTR_0001s14170.1
12	f12	c329	25	POPTR_0002s25380.1
12	f12	c71	26	POPTR_0002s26650.1
12	f12	c71	26	POPTR_0003s17360.1
12	f12	c71	26	POPTR_0003s17370.1
12	f12	c71	26	POPTR_0003s17380.1
12	f12	c71	26	POPTR_0003s20030.1
12	f12	c329	25	POPTR_0004s20990.1
12	f12	c329	25	POPTR_0009s16270.1
12	f12	c329	25	POPTR_0009s16280.1
12	f12	c71	26	POPTR_0015s14460.1
12	f12	c329	25	POPTR_0016s06720.1
12	f12	c71	26	tair10_AT1G09245.1	SI S1	? in both
12	f12	c71	26	tair10_AT1G11765.1	SI S1	? in both
12	f12	c71	26	tair10_AT1G28305.1	SI S1	? in both
12	f12	c71	26	tair10_AT1G28306.1	SI S1	? in both
12	f12	c71	26	tair10_AT1G51250.1	SI S1	? in both
12	f12	c71	26	tair10_AT2G04115.1
12	f12	c71	26	tair10_AT2G06090.1	SI S1	? in both
12	f12	c71	26	tair10_AT2G23142.1	SI S1	? in both
12	f12	c71	26	tair10_AT2G23148.1	SI S1	? in both
12	f12	c71	26	tair10_AT3G10460.1	SI S1	? in both
12	f12	c71	26	tair10_AT3G24060.1	SI S1	? in both
12	f12	c71	26	tair10_AT3G26860.1	SI S1	? in both
12	f12	c71	26	tair10_AT3G26860.2
12	f12	c71	26	tair10_AT3G26870.1	SI S1	? in both
12	f12	c71	26	tair10_AT3G26880.1	SI S1	? in both
12	f12	c71	26	tair10_AT3G27680.1	SI S1	? in both
12	f12	c4025	32	tair10_AT3G44170.1	SI S1	? in both
12	f12	c71	26	tair10_AT4G10895.1	SI S1	? in both
12	f12	c329	25	tair10_AT4G16295.1	SI S1	? in both
12	f12	c329	25	tair10_AT4G29035.1	SI S1	? in both
12	f12	c71	26	tair10_AT5G04047.1	SI S1	? in both
12	f12	c71	26	tair10_AT5G04347.1	SI S1	? in both
12	f12	c71	26	tair10_AT5G04350.1	SI S1	? in both
12	f12	c329	25	tair10_AT5G11820.1	SI S1	? in both
12	f12	c329	25	tair10_AT5G26050.1	SI S1	? in both
12	f12	c329	25	tair10_AT5G26060.1	SI S1	? in both
12	f12	c4025	32	tair10_AT5G26100.1	SI S1	? in both
12	f12	c71	26	tair10_AT5G27238.1	SI S1	? in both
12	f12	c71	26	tair10_AT5G38435.1	SI S1	? in both
12	f12	c71	26	tair10_AT5G38440.1	SI S1	? in both
12	f12	c71	26	tair10_AT5G39493.1
13	f13	c663	48	maize_GRMZM2G083091_P01
13	f13	c663	48	maize_GRMZM2G090669_P02
13	f13	c1037	44	maize_GRMZM2G164413_P01
13	f13	c663	48	maize_GRMZM5G895534_P01
13	f13	c663	48	POPTR_0001s44940.1
13	f13	c663	48	RAP2_Os03t0568500-01
13	f13	c1037	44	RAP2_Os04t0577800-01
13	f13	c1037	44	tair10_AT1G33265.1		?
13	f13	c663	48	tair10_AT1G50740.1
13	f13	c1037	44	TIGR6.1_LOC_Os04g48840.1
13	f13	c1037	44	vitis_VV02G03340
13	f13	c663	48	vitis_VV19G06090
14	f14	c105	36	maize_GRMZM2G095337_P01
14	f14	c105	36	POPTR_0013s11790.1
14	f14	c105	36	POPTR_0016s13800.1
14	f14	c105	36	POPTR_0778s00200.1
14	f14	c105	36	POPTR_0778s00210.1
14	f14	c105	36	RAP2_Os01t0584500-00
14	f14	c105	36	RAP2_Os06t0335600-00
14	f14	c105	36	RAP2_Os06t0337500-00
14	f14	c105	36	tair10_AT1G33607.1	defensin-like	? in both
14	f14	c105	36	tair10_AT1G64195.1	defensin-like	? in both
14	f14	c105	36	tair10_AT1G69818.1	defensin-like	? in both
14	f14	c105	36	tair10_AT1G69825.1	defensin-like	? in both
14	f14	c223	44	tair10_AT4G08485.1	defensin-like	? in both
14	f14	c223	44	tair10_AT4G08869.1	defensin-like	? in both
14	f14	c223	44	tair10_AT4G08875.1	defensin-like	? in both
14	f14	c105	36	tair10_AT4G14272.1	defensin-like	? in both
14	f14	c105	36	tair10_AT4G14276.1	defensin-like	? in both
14	f14	c105	36	tair10_AT4G18823.1	defensin-like	? in both
14	f14	c105	36	tair10_AT5G08055.1	defensin-like	? in both
14	f14	c105	36	tair10_AT5G08315.1	defensin-like	? in both
14	f14	c105	36	tair10_AT5G16453.1	defensin-like	? in both
14	f14	c223	44	tair10_AT5G18403.1	defensin-like	? in both
14	f14	c223	44	tair10_AT5G18407.1	defensin-like	? in both
14	f14	c105	36	tair10_AT5G19315.1	defensin-like	? in both
14	f14	c105	36	tair10_AT5G39645.1
14	f14	c223	44	tair10_AT5G43285.1	defensin-like	? in both
14	f14	c223	44	tair10_AT5G43510.2
14	f14	c223	44	tair10_AT5G43513.1	defensin-like	? in both
14	f14	c223	44	tair10_AT5G43518.1	defensin-like	? in both
14	f14	c223	44	tair10_AT5G43525.1	defensin-like	? in both
14	f14	c223	44	tair10_AT5G48515.1	defensin-like	? in both
14	f14	c223	44	tair10_AT5G48595.1	defensin-like	? in both
14	f14	c223	44	tair10_AT5G48605.1	defensin-like	? in both
14	f14	c223	44	tair10_AT5G50423.1	defensin-like	? in both
14	f14	c105	36	tair10_AT5G52605.1	defensin-like	? in both
14	f14	c223	44	tair10_AT5G60805.1
14	f14	c105	36	TIGR6.1_LOC_Os01g40220.1
14	f14	c105	36	TIGR6.1_LOC_Os06g22880.1
14	f14	c105	36	TIGR6.1_LOC_Os06g22925.1
14	f14	c105	36	TIGR6.1_LOC_Os06g23060.1
15	f15	c1171	42	maize_GRMZM2G115988_P01
15	f15	c1171	42	maize_GRMZM2G135513_P01
15	f15	c2839	50	RAP2_Os01t0212700-01
15	f15	c1171	42	RAP2_Os10t0438800-01
15	f15	c2839	50	TIGR6.1_LOC_Os01g11460.1
15	f15	c1171	42	TIGR6.1_LOC_Os10g30310.1
16	f16	c707	30	maize_GRMZM2G036996_P01
16	f16	c1185	44	maize_GRMZM2G178497_P01
16	f16	c1185	44	maize_GRMZM2G413482_P01
16	f16	c707	30	maize_GRMZM2G451746_P01
16	f16	c707	30	maize_GRMZM2G467263_P01
16	f16	c1185	44	RAP2_Os02t0637200-01
16	f16	c707	30	RAP2_Os09t0491884-00
16	f16	c1185	44	TIGR6.1_LOC_Os02g42470.1
16	f16	c707	30	TIGR6.1_LOC_Os08g40080.1
16	f16	c707	30	TIGR6.1_LOC_Os09g31462.1
17	f17	c310	37	maize_GRMZM2G007928_P01
17	f17	c120	42	maize_GRMZM2G011523_P01
17	f17	c120	42	maize_GRMZM2G011523_P02
17	f17	c120	42	maize_GRMZM2G011523_P04
17	f17	c120	42	maize_GRMZM2G011523_P06
17	f17	c120	42	maize_GRMZM2G011523_P07
17	f17	c310	37	maize_GRMZM2G050768_P01
17	f17	c310	37	maize_GRMZM2G055802_P01
17	f17	c310	37	maize_GRMZM2G067485_P01
17	f17	c310	37	maize_GRMZM2G075315_P01
17	f17	c310	37	maize_GRMZM2G116520_P01
17	f17	c120	42	maize_GRMZM2G156632_P01
17	f17	c310	37	maize_GRMZM2G174562_P01
17	f17	c120	42	maize_GRMZM2G447785_P01
17	f17	c310	37	maize_GRMZM5G815098_P01
17	f17	c310	37	maize_GRMZM5G815098_P02
17	f17	c310	37	maize_GRMZM5G815098_P03
17	f17	c120	42	RAP2_Os01t0123900-01
17	f17	c120	42	RAP2_Os01t0123900-02
17	f17	c120	42	RAP2_Os01t0124000-01
17	f17	c120	42	RAP2_Os01t0124600-00
17	f17	c120	42	RAP2_Os01t0124650-01
17	f17	c120	42	RAP2_Os01t0124650-02
17	f17	c120	42	RAP2_Os01t0127600-01
17	f17	c120	42	RAP2_Os01t0131900-00
17	f17	c120	42	RAP2_Os01t0132000-01
17	f17	c310	37	RAP2_Os03t0823400-01
17	f17	c120	42	TIGR6.1_LOC_Os01g03310.1
17	f17	c120	42	TIGR6.1_LOC_Os01g03320.1
17	f17	c120	42	TIGR6.1_LOC_Os01g03380.1
17	f17	c120	42	TIGR6.1_LOC_Os01g03390.1
17	f17	c120	42	TIGR6.1_LOC_Os01g03680.1
17	f17	c120	42	TIGR6.1_LOC_Os01g04040.1
17	f17	c120	42	TIGR6.1_LOC_Os01g04050.1
17	f17	c310	37	TIGR6.1_LOC_Os03g60840.1
18	f18	c121	22	maize_AC233863.1_FGP001
18	f18	c121	22	maize_AC233863.1_FGP002
18	f18	c385	34	maize_GRMZM2G028889_P01
18	f18	c385	34	maize_GRMZM2G073197_P01
18	f18	c121	22	maize_GRMZM2G096403_P01
18	f18	c385	34	maize_GRMZM2G103276_P01
18	f18	c121	22	maize_GRMZM2G405022_P01
18	f18	c385	34	POPTR_0002s10890.1
18	f18	c121	22	POPTR_0004s10810.1
18	f18	c121	22	POPTR_0004s10820.1
18	f18	c121	22	POPTR_0004s10830.1
18	f18	c121	22	POPTR_0004s10840.1
18	f18	c121	22	POPTR_0017s14420.1
18	f18	c121	22	POPTR_0017s14430.1
18	f18	c121	22	POPTR_0017s14440.1
18	f18	c121	22	POPTR_0017s14450.1
18	f18	c385	34	POPTR_0019s08320.1
18	f18	c121	22	POPTR_0105s00210.1
18	f18	c121	22	RAP2_Os01t0966050-00
18	f18	c121	22	RAP2_Os02t0191800-01
18	f18	c121	22	RAP2_Os06t0633100-01
18	f18	c385	34	tair10_AT1G09812.1
18	f18	c385	34	tair10_AT1G58007.1
18	f18	c385	34	tair10_AT1G58007.2
18	f18	c121	22	tair10_AT3G30725.1
18	f18	c121	22	tair10_AT4G25760.1
18	f18	c121	22	tair10_AT5G24920.1
18	f18	c121	22	tair10_AT5G38770.1
18	f18	c121	22	tair10_AT5G57685.1
18	f18	c385	34	tair10_AT5G65660.1
18	f18	c121	22	TIGR6.1_LOC_Os02g09850.1
18	f18	c121	22	TIGR6.1_LOC_Os06g42660.1
18	f18	c385	34	TIGR6.1_LOC_Os07g37820.1
19	f19	c122	40	maize_GRMZM2G081310_P02
19	f19	c122	40	maize_GRMZM2G081310_P03
19	f19	c122	40	maize_GRMZM2G088819_P01
19	f19	c122	40	maize_GRMZM2G096228_P02
19	f19	c3249	48	maize_GRMZM2G173483_P02
19	f19	c3249	48	maize_GRMZM2G173483_P09
19	f19	c122	40	maize_GRMZM2G180971_P02
19	f19	c122	40	maize_GRMZM2G316925_P01
19	f19	c122	40	POPTR_0006s29140.1
19	f19	c122	40	POPTR_0008s08750.1
19	f19	c122	40	RAP2_Os03t0769500-01
19	f19	c122	40	RAP2_Os05t0312600-01
19	f19	c122	40	RAP2_Os11t0600500-00
19	f19	c122	40	tair10_AT2G32890.1			RALFL
19	f19	c122	40	tair10_AT3G29000.1	calcium-binding EF hand family protein	N
19	f19	c122	40	tair10_AT3G47480.1	calcium-binding EF hand family protein	N
19	f19	c122	40	tair10_AT3G59440.1	calcium-binding EF hand family protein	N
19	f19	c122	40	TIGR6.1_LOC_Os03g55960.1
19	f19	c122	40	TIGR6.1_LOC_Os05g24780.1
19	f19	c122	40	TIGR6.1_LOC_Os07g12240.1
19	f19	c122	40	TIGR6.1_LOC_Os09g24580.1
19	f19	c122	40	TIGR6.1_LOC_Os11g04560.1
19	f19	c122	40	TIGR6.1_LOC_Os11g38780.1
19	f19	c122	40	vitis_VV00G09910
19	f19	c122	40	vitis_VV00G52375
20	f20	c1665	48	maize_GRMZM2G059795_P01
20	f20	c124	38	maize_GRMZM2G118037_P01
20	f20	c124	38	maize_GRMZM2G134219_P01
20	f20	c124	38	maize_GRMZM2G137550_P02
20	f20	c124	38	maize_GRMZM2G143335_P01
20	f20	c124	38	maize_GRMZM2G143335_P02
20	f20	c124	38	POPTR_0003s18850.1
20	f20	c124	38	POPTR_0013s11710.1
20	f20	c124	38	POPTR_0019s11300.1
20	f20	c1665	48	RAP2_Os01t0730000-00
20	f20	c124	38	RAP2_Os01t0932400-00
20	f20	c124	38	RAP2_Os02t0271600-00
20	f20	c124	38	RAP2_Os03t0838500-01
20	f20	c124	38	RAP2_Os04t0127100-01
20	f20	c124	38	RAP2_Os07t0438600-01
20	f20	c124	38	tair10_AT1G71950.1	subtilase	N
20	f20	c124	38	tair10_AT2G39851.1	subtilase	N
20	f20	c1665	48	TIGR6.1_LOC_Os01g52960.1
20	f20	c124	38	TIGR6.1_LOC_Os01g70650.1
20	f20	c124	38	TIGR6.1_LOC_Os03g62210.1
20	f20	c124	38	TIGR6.1_LOC_Os04g03796.3
20	f20	c124	38	TIGR6.1_LOC_Os05g35740.1
20	f20	c124	38	TIGR6.1_LOC_Os05g35740.2
20	f20	c124	38	TIGR6.1_LOC_Os05g35740.3
20	f20	c124	38	TIGR6.1_LOC_Os07g25690.1
20	f20	c124	38	vitis_VV00G63475
21	f21	c746	27	maize_AC233898.1_FGP003
21	f21	c746	27	maize_GRMZM2G103013_P01
21	f21	c1257	40	POPTR_0013s11190.1
21	f21	c1257	40	POPTR_0019s10890.1
21	f21	c746	27	RAP2_Os11t0177200-01
21	f21	c746	27	RAP2_Os12t0174200-01
21	f21	c1257	40	tair10_AT1G35430.1		?
21	f21	c1257	40	tair10_AT4G09170.1		?
21	f21	c746	27	TIGR6.1_LOC_Os11g07580.1
21	f21	c746	27	TIGR6.1_LOC_Os12g07550.1
22	f22	c1264	50	RAP2_Os02t0324700-01
22	f22	c2881	50	RAP2_Os05t0217700-01
22	f22	c1264	50	TIGR6.1_LOC_Os02g21920.1
22	f22	c1264	50	TIGR6.1_LOC_Os02g21920.2
22	f22	c1264	50	TIGR6.1_LOC_Os02g21925.1
22	f22	c2881	50	TIGR6.1_LOC_Os05g12630.1
23	f23	c94	38	maize_GRMZM2G051311_P01
23	f23	c94	38	maize_GRMZM2G099092_P01
23	f23	c1273	50	maize_GRMZM2G339122_P02
23	f23	c1273	50	maize_GRMZM2G368886_P03
23	f23	c1273	50	maize_GRMZM2G445169_P02
23	f23	c94	38	POPTR_0003s21270.1
23	f23	c94	38	POPTR_0006s15980.1
23	f23	c94	38	POPTR_0006s19040.1
23	f23	c94	38	POPTR_0006s19310.1
23	f23	c94	38	POPTR_0006s26560.1
23	f23	c94	38	POPTR_0006s26840.1
23	f23	c94	38	POPTR_0018s01330.1
23	f23	c94	38	POPTR_0018s01570.1
23	f23	c94	38	POPTR_0018s10730.1
23	f23	c94	38	POPTR_0018s11050.1
23	f23	c94	38	POPTR_1294s00200.1
23	f23	c1273	50	RAP2_Os04t0583500-02
23	f23	c94	38	RAP2_Os06t0688200-00
23	f23	c94	38	RAP2_Os08t0485800-01
23	f23	c94	38	RAP2_Os09t0472900-01
23	f23	c94	38	RAP2_Os09t0473200-00
23	f23	c94	38	tair10_AT2G18660.1	PNP-A	Y	PNP
23	f23	c94	38	tair10_AT4G30380.1	PNP-B?	Y
23	f23	c94	38	TIGR6.1_LOC_Os06g47360.1
23	f23	c94	38	TIGR6.1_LOC_Os08g37930.1
23	f23	c94	38	TIGR6.1_LOC_Os09g29690.1
23	f23	c94	38	TIGR6.1_LOC_Os09g29710.1
23	f23	c94	38	vitis_VV01G06400
23	f23	c94	38	vitis_VV04G04730
23	f23	c94	38	vitis_VV04G04750
23	f23	c94	38	vitis_VV07G08120
23	f23	c94	38	vitis_VV09G06310
24	f24	c2001	33	maize_GRMZM2G052948_P01
24	f24	c2001	33	maize_GRMZM2G374044_P01
24	f24	c2001	33	maize_GRMZM2G450602_P01
24	f24	c1275	33	POPTR_0003s21990.1
24	f24	c1275	33	POPTR_0113s00260.1
24	f24	c1275	33	POPTR_0200s00230.1
24	f24	c1275	33	RAP2_Os04t0683600-02
25	f25	c6	42	maize_AC215260.3_FGP001
25	f25	c1329	42	maize_GRMZM2G015333_P01
25	f25	c6	42	maize_GRMZM2G033538_P01
25	f25	c6	42	maize_GRMZM2G033538_P02
25	f25	c6	42	maize_GRMZM2G044104_P01
25	f25	c6	42	maize_GRMZM2G059706_P01
25	f25	c6	42	maize_GRMZM2G070287_P01
25	f25	c6	42	maize_GRMZM2G084054_P01
25	f25	c6	42	maize_GRMZM2G132273_P01
25	f25	c6	42	maize_GRMZM2G159210_P01
25	f25	c6	42	maize_GRMZM2G159503_P01
25	f25	c6	42	maize_GRMZM2G178199_P01
25	f25	c6	42	maize_GRMZM2G320023_P01
25	f25	c6	42	maize_GRMZM2G402765_P01
25	f25	c1329	42	maize_GRMZM2G420772_P01
25	f25	c6	42	maize_GRMZM2G427073_P01
25	f25	c6	42	maize_GRMZM2G433184_P01
25	f25	c6	42	maize_GRMZM2G472278_P01
25	f25	c6	42	POPTR_0001s04650.1
25	f25	c6	42	POPTR_0001s06100.1
25	f25	c6	42	POPTR_0001s06120.1
25	f25	c6	42	POPTR_0001s10120.1
25	f25	c6	42	POPTR_0001s10130.1
25	f25	c6	42	POPTR_0001s10150.1
25	f25	c6	42	POPTR_0001s10160.1
25	f25	c6	42	POPTR_0001s22170.1
25	f25	c6	42	POPTR_0003s13420.1
25	f25	c6	42	POPTR_0003s13450.1
25	f25	c6	42	POPTR_0003s13460.1
25	f25	c6	42	POPTR_0003s21460.1
25	f25	c6	42	POPTR_0003s21470.1
25	f25	c6	42	POPTR_0006s20990.1
25	f25	c6	42	POPTR_0008s06170.1
25	f25	c6	42	POPTR_0009s13330.1
25	f25	c6	42	POPTR_0009s13340.1
25	f25	c6	42	POPTR_0009s13350.1
25	f25	c6	42	POPTR_0016s06070.1
25	f25	c6	42	POPTR_0016s06090.1
25	f25	c6	42	POPTR_0016s06100.1
25	f25	c6	42	POPTR_0378s00200.1
25	f25	c6	42	RAP2_Os01t0879200-01
25	f25	c6	42	RAP2_Os03t0400200-00
25	f25	c6	42	RAP2_Os03t0809000-01
25	f25	c1329	42	RAP2_Os07t0106700-01
25	f25	c6	42	RAP2_Os07t0617100-01
25	f25	c6	42	RAP2_Os07t0617500-00
25	f25	c6	42	RAP2_Os10t0398100-01
25	f25	c6	42	RAP2_Os11t0178800-01
25	f25	c6	42	RAP2_Os11t0179000-01
25	f25	c6	42	RAP2_Os11t0179100-00
25	f25	c6	42	RAP2_Os11t0179400-00
25	f25	c6	42	RAP2_Os11t0179700-00
25	f25	c6	42	RAP2_Os11t0180000-01
25	f25	c6	42	RAP2_Os11t0214400-01
25	f25	c6	42	RAP2_Os11t0214900-00
25	f25	c6	42	RAP2_Os11t0215100-01
25	f25	c6	42	RAP2_Os11t0644700-01
25	f25	c6	42	RAP2_Os11t0645400-01
25	f25	c6	42	RAP2_Os11t0645400-02
25	f25	c6	42	tair10_AT1G22900.1	disease resistance-responsive family	N
25	f25	c6	42	tair10_AT1G55210.1	disease resistance-responsive family	N
25	f25	c6	42	tair10_AT1G55210.2
25	f25	c6	42	tair10_AT1G58170.1	disease resistance-responsive family	N
25	f25	c6	42	tair10_AT1G64160.1	disease resistance-responsive family	N
25	f25	c6	42	tair10_AT1G65870.1	disease resistance-responsive family	N
25	f25	c6	42	tair10_AT2G10930.1
25	f25	c6	42	tair10_AT2G21100.1	disease resistance-responsive family	N
25	f25	c6	42	tair10_AT2G21110.1	disease resistance-responsive family	N
25	f25	c6	42	tair10_AT3G13650.1	disease resistance-responsive family	N
25	f25	c6	42	tair10_AT3G13662.1	disease resistance-responsive family	N
25	f25	c6	42	tair10_AT4G11180.1	disease resistance-responsive family	N
25	f25	c6	42	tair10_AT4G11190.1	disease resistance-responsive family	N
25	f25	c6	42	tair10_AT4G11210.1	disease resistance-responsive family	N
25	f25	c6	42	tair10_AT4G23690.1	disease resistance-responsive family	N
25	f25	c6	42	tair10_AT4G38700.1	disease resistance-responsive family	N
25	f25	c6	42	tair10_AT5G42500.1	disease resistance-responsive family	N
25	f25	c6	42	tair10_AT5G42510.1	disease resistance-responsive family	N
25	f25	c6	42	tair10_AT5G49040.1	disease resistance-responsive family	N
25	f25	c6	42	TIGR6.1_LOC_Os01g65700.1
25	f25	c6	42	TIGR6.1_LOC_Os03g28190.1
25	f25	c6	42	TIGR6.1_LOC_Os03g59440.1
25	f25	c1329	42	TIGR6.1_LOC_Os07g01600.1
25	f25	c6	42	TIGR6.1_LOC_Os07g42520.1
25	f25	c6	42	TIGR6.1_LOC_Os07g42570.1
25	f25	c6	42	TIGR6.1_LOC_Os08g26110.1
25	f25	c6	42	TIGR6.1_LOC_Os08g26180.1
25	f25	c6	42	TIGR6.1_LOC_Os08g26560.1
25	f25	c6	42	TIGR6.1_LOC_Os08g26600.1
25	f25	c6	42	TIGR6.1_LOC_Os10g25870.1
25	f25	c6	42	TIGR6.1_LOC_Os11g07670.1
25	f25	c6	42	TIGR6.1_LOC_Os11g07680.1
25	f25	c6	42	TIGR6.1_LOC_Os11g07690.1
25	f25	c6	42	TIGR6.1_LOC_Os11g07710.1
25	f25	c6	42	TIGR6.1_LOC_Os11g07740.1
25	f25	c6	42	TIGR6.1_LOC_Os11g07770.1
25	f25	c6	42	TIGR6.1_LOC_Os11g07830.1
25	f25	c6	42	TIGR6.1_LOC_Os11g10790.1
25	f25	c6	42	TIGR6.1_LOC_Os11g10800.1
25	f25	c6	42	TIGR6.1_LOC_Os11g10850.1
25	f25	c6	42	TIGR6.1_LOC_Os11g10870.1
25	f25	c6	42	TIGR6.1_LOC_Os11g27620.1
25	f25	c6	42	TIGR6.1_LOC_Os11g42550.1
25	f25	c6	42	TIGR6.1_LOC_Os12g07580.1
25	f25	c6	42	vitis_VV00G35960
25	f25	c6	42	vitis_VV02G00720
25	f25	c6	42	vitis_VV02G00730
25	f25	c6	42	vitis_VV02G00740
25	f25	c6	42	vitis_VV06G01250
25	f25	c6	42	vitis_VV06G01260
25	f25	c6	42	vitis_VV06G01280
25	f25	c6	42	vitis_VV06G01290
25	f25	c6	42	vitis_VV06G01320
25	f25	c6	42	vitis_VV06G01340
25	f25	c6	42	vitis_VV06G01350
25	f25	c6	42	vitis_VV08G16240
25	f25	c6	42	vitis_VV08G16250
25	f25	c6	42	vitis_VV08G16270
25	f25	c6	42	vitis_VV08G16290
25	f25	c6	42	vitis_VV08G16320
25	f25	c6	42	vitis_VV13G10730
25	f25	c6	42	vitis_VV17G05200
26	f26	c132	44	maize_GRMZM2G070343_P01
26	f26	c132	44	maize_GRMZM2G141707_P01
26	f26	c132	44	maize_GRMZM2G170008_P01
26	f26	c775	49	maize_GRMZM2G174444_P02
26	f26	c775	49	maize_GRMZM2G174444_P03
26	f26	c132	44	maize_GRMZM2G177937_P01
26	f26	c132	44	maize_GRMZM2G436199_P01
26	f26	c132	44	maize_GRMZM5G843368_P01
26	f26	c132	44	POPTR_0002s03140.2
26	f26	c132	44	POPTR_0017s11310.1
26	f26	c132	44	RAP2_Os02t0639900-01
26	f26	c132	44	RAP2_Os04t0530600-01
26	f26	c775	49	RAP2_Os06t0665900-00
26	f26	c132	44	RAP2_Os08t0378900-01
26	f26	c132	44	RAP2_Os08t0378900-02
26	f26	c132	44	tair10_AT3G15360.1
26	f26	c132	44	TIGR6.1_LOC_Os01g73234.1
26	f26	c132	44	TIGR6.1_LOC_Os01g73234.2
26	f26	c132	44	TIGR6.1_LOC_Os02g42700.1
26	f26	c132	44	TIGR6.1_LOC_Os04g44830.1
26	f26	c775	49	TIGR6.1_LOC_Os06g45510.1
26	f26	c775	49	TIGR6.1_LOC_Os06g45510.2
26	f26	c775	49	TIGR6.1_LOC_Os06g45510.3
26	f26	c132	44	TIGR6.1_LOC_Os08g29110.1
26	f26	c132	44	TIGR6.1_LOC_Os09g38670.1
26	f26	c132	44	vitis_VV04G09930
26	f26	c132	44	vitis_VV14G15400
26	f26	c132	44	vitis_VV17G02060
27	f27	c40	49	maize_GRMZM2G045294_P01
27	f27	c40	49	maize_GRMZM2G562882_P01
27	f27	c40	49	POPTR_0006s06090.1
27	f27	c40	49	POPTR_0009s15550.1
27	f27	c40	49	POPTR_0009s15570.1
27	f27	c40	49	tair10_AT2G14378.1	ECA1 gametogenesis related	?
27	f27	c133	40	tair10_AT2G22145.1	ECA1 gametogenesis related	?
27	f27	c133	40	tair10_AT2G22155.1	ECA1 gametogenesis related	?
27	f27	c40	49	tair10_AT2G24205.1	ECA1 gametogenesis related	?
27	f27	c133	40	tair10_AT2G25312.1	ECA1 gametogenesis related	?
27	f27	c40	49	tair10_AT2G27315.1	ECA1 gametogenesis related	?
27	f27	c133	40	tair10_AT3G01322.1	ECA1 gametogenesis related	?
27	f27	c133	40	tair10_AT3G01323.1	ECA1 gametogenesis related	?
27	f27	c133	40	tair10_AT3G01324.1	ECA1 gametogenesis related	?
27	f27	c133	40	tair10_AT3G01325.1	ECA1 gametogenesis related	?
27	f27	c133	40	tair10_AT3G01326.1	ECA1 gametogenesis related	?
27	f27	c133	40	tair10_AT3G01327.1	ECA1 gametogenesis related	?
27	f27	c133	40	tair10_AT3G01328.1	ECA1 gametogenesis related	?
27	f27	c133	40	tair10_AT3G01329.1	ECA1 gametogenesis related	?
27	f27	c133	40	tair10_AT3G01331.1	ECA1 gametogenesis related	?
27	f27	c40	49	tair10_AT3G03272.1	ECA1 gametogenesis related	?
27	f27	c133	40	tair10_AT3G27425.1	ECA1 gametogenesis related	?
27	f27	c40	49	tair10_AT3G42565.1	ECA1 gametogenesis related	?
27	f27	c133	40	tair10_AT3G44428.1	ECA1 gametogenesis related	?
27	f27	c133	40	tair10_AT3G45243.1	ECA1 gametogenesis related	?
27	f27	c133	40	tair10_AT3G45245.1	ECA1 gametogenesis related	?
27	f27	c133	40	tair10_AT3G45248.1	ECA1 gametogenesis related	?
27	f27	c133	40	tair10_AT3G45252.1	ECA1 gametogenesis related	?
27	f27	c133	40	tair10_AT3G45275.1	ECA1 gametogenesis related	?
27	f27	c133	40	tair10_AT3G45285.1	ECA1 gametogenesis related	?
27	f27	c40	49	tair10_AT3G48675.1	ECA1 gametogenesis related	?
27	f27	c40	49	tair10_AT3G50570.1	ECA1 gametogenesis related	?
27	f27	c40	49	tair10_AT4G09545.1	ECA1 gametogenesis related	?
27	f27	c40	49	tair10_AT4G35165.1	ECA1 gametogenesis related	?
27	f27	c133	40	tair10_AT5G14995.1	ECA1 gametogenesis related	?
27	f27	c40	49	tair10_AT5G15000.1	ECA1 gametogenesis related	?
27	f27	c40	49	tair10_AT5G17340.1	ECA1 gametogenesis related	?
27	f27	c40	49	tair10_AT5G36310.1	ECA1 gametogenesis related	?
27	f27	c40	49	tair10_AT5G36320.1	ECA1 gametogenesis related	?
27	f27	c40	49	tair10_AT5G36330.1
27	f27	c40	49	tair10_AT5G36340.1	ECA1 gametogenesis related	?
27	f27	c40	49	tair10_AT5G36350.1	ECA1 gametogenesis related	?
27	f27	c40	49	tair10_AT5G36360.1	ECA1 gametogenesis related	?
27	f27	c40	49	tair10_AT5G36370.1	ECA1 gametogenesis related	?
27	f27	c40	49	tair10_AT5G36380.1	ECA1 gametogenesis related	?
27	f27	c40	49	tair10_AT5G36390.1	ECA1 gametogenesis related	?
27	f27	c40	49	tair10_AT5G36400.1	ECA1 gametogenesis related	?
27	f27	c40	49	tair10_AT5G36410.1	ECA1 gametogenesis related	?
27	f27	c40	49	tair10_AT5G36420.1	ECA1 gametogenesis related	?
27	f27	c40	49	tair10_AT5G36430.1	ECA1 gametogenesis related	?
27	f27	c40	49	tair10_AT5G36440.1	ECA1 gametogenesis related	?
27	f27	c40	49	tair10_AT5G36450.1	ECA1 gametogenesis related	?
27	f27	c40	49	tair10_AT5G36460.1	ECA1 gametogenesis related	?
27	f27	c40	49	tair10_AT5G36470.1	ECA1 gametogenesis related	?
27	f27	c40	49	tair10_AT5G36480.1	ECA1 gametogenesis related	?
27	f27	c40	49	tair10_AT5G36490.1	ECA1 gametogenesis related	?
27	f27	c40	49	tair10_AT5G36500.1	ECA1 gametogenesis related	?
27	f27	c40	49	tair10_AT5G36520.1	ECA1 gametogenesis related	?
27	f27	c40	49	tair10_AT5G36540.1	ECA1 gametogenesis related	?
27	f27	c40	49	tair10_AT5G36550.1	ECA1 gametogenesis related	?
27	f27	c40	49	tair10_AT5G36657.1	ECA1 gametogenesis related	?
27	f27	c40	49	tair10_AT5G36658.1	ECA1 gametogenesis related	?
27	f27	c40	49	tair10_AT5G36659.1	ECA1 gametogenesis related	?
27	f27	c40	49	tair10_AT5G36661.1	ECA1 gametogenesis related	?
27	f27	c40	49	tair10_AT5G36662.1	ECA1 gametogenesis related	?
27	f27	c40	49	tair10_AT5G36738.1	ECA1 gametogenesis related	?
27	f27	c40	49	tair10_AT5G36739.1	ECA1 gametogenesis related	?
27	f27	c40	49	tair10_AT5G42895.1	ECA1 gametogenesis related	?
27	f27	c40	49	tair10_AT5G44495.1	ECA1 gametogenesis related	?
27	f27	c40	49	tair10_AT5G48210.1	ECA1 gametogenesis related	?
27	f27	c40	49	tair10_AT5G51105.1	ECA1 gametogenesis related	?
27	f27	c40	49	tair10_AT5G52965.1	ECA1 gametogenesis related	?
27	f27	c40	49	tair10_AT5G52975.1	ECA1 gametogenesis related	?
27	f27	c40	49	tair10_AT5G60945.1	ECA1 gametogenesis related	?
27	f27	c40	49	tair10_AT5G60964.1	ECA1 gametogenesis related	?
28	f28	c651	46	maize_GRMZM2G309048_P01
28	f28	c651	46	POPTR_0001s09980.1
28	f28	c651	46	POPTR_0002s23100.1
28	f28	c651	46	POPTR_0011s00510.1
28	f28	c651	46	RAP2_Os07t0524400-00
28	f28	c651	46	tair10_AT3G05975.1		?
28	f28	c1433	46	tair10_AT4G23930.1		?
28	f28	c1433	46	tair10_AT4G23930.2
28	f28	c651	46	TIGR6.1_LOC_Os07g34050.1
28	f28	c1433	46	vitis_VV00G14975
28	f28	c1433	46	vitis_VV02G01660
29	f29	c143	49	maize_GRMZM2G044174_P01
29	f29	c143	49	maize_GRMZM2G059029_P01
29	f29	c143	49	maize_GRMZM2G129083_P01
29	f29	c741	36	maize_GRMZM2G177866_P01
29	f29	c741	36	maize_GRMZM2G363820_P01
29	f29	c741	36	maize_GRMZM2G405684_P01
29	f29	c741	36	maize_GRMZM2G406588_P01
29	f29	c143	49	maize_GRMZM2G460465_P01
29	f29	c143	49	POPTR_0004s03670.1
29	f29	c143	49	POPTR_0011s04480.1
29	f29	c143	49	RAP2_Os03t0676300-01
29	f29	c143	49	RAP2_Os04t0528200-01
29	f29	c741	36	RAP2_Os04t0677600-00
29	f29	c143	49	RAP2_Os07t0123900-01
29	f29	c143	49	RAP2_Os12t0634700-00
29	f29	c143	49	tair10_AT1G61255.1	glysin-rich	?
29	f29	c143	49	tair10_AT1G75550.1	glycine-rich	?
29	f29	c143	49	tair10_AT2G19000.1	glysin-rich	?
29	f29	c143	49	tair10_AT4G21620.1	glysin-rich	?
29	f29	c143	49	tair10_AT4G21620.2
29	f29	c143	49	TIGR6.1_LOC_Os03g47270.1
29	f29	c143	49	TIGR6.1_LOC_Os04g44600.1
29	f29	c741	36	TIGR6.1_LOC_Os04g58120.1
29	f29	c143	49	TIGR6.1_LOC_Os07g03180.1
29	f29	c143	49	TIGR6.1_LOC_Os12g43820.1
29	f29	c143	49	vitis_VV00G00995
30	f30	c154	42	maize_GRMZM2G026783_P01
30	f30	c154	42	maize_GRMZM2G043396_P01
30	f30	c154	42	maize_GRMZM2G169953_P01
30	f30	c565	37	maize_GRMZM2G369182_P01
30	f30	c154	42	maize_GRMZM2G389070_P01
30	f30	c154	42	maize_GRMZM2G399218_P01
30	f30	c565	37	POPTR_0004s09650.1
30	f30	c565	37	POPTR_0005s15280.1
30	f30	c154	42	POPTR_0013s14930.1
30	f30	c154	42	POPTR_0019s14490.1
30	f30	c565	37	RAP2_Os01t0136300-01
30	f30	c154	42	RAP2_Os01t0165600-00
30	f30	c154	42	RAP2_Os01t0826800-01
30	f30	c154	42	RAP2_Os05t0165200-00
30	f30	c154	42	RAP2_Os05t0474700-01
30	f30	c154	42	tair10_AT1G06980.1		?
30	f30	c154	42	tair10_AT1G29195.1
30	f30	c154	42	tair10_AT2G30230.1		?
30	f30	c565	37	TIGR6.1_LOC_Os01g04390.1
30	f30	c154	42	TIGR6.1_LOC_Os01g07150.1
30	f30	c154	42	TIGR6.1_LOC_Os05g07240.1
30	f30	c154	42	TIGR6.1_LOC_Os05g39710.1
30	f30	c565	37	TIGR6.1_LOC_Os12g26220.1
30	f30	c154	42	vitis_VV06G08740
30	f30	c154	42	vitis_VV10G01420
30	f30	c565	37	vitis_VV19G06250
31	f31	c158	34	maize_AC196726.2_FGP001
31	f31	c158	34	maize_AC214524.3_FGP004
31	f31	c158	34	maize_GRMZM2G024793_P01
31	f31	c158	34	maize_GRMZM2G300569_P01
31	f31	c1869	39	maize_GRMZM2G377562_P01
31	f31	c158	34	POPTR_0002s12370.1
31	f31	c1869	39	POPTR_0005s18680.1
31	f31	c158	34	POPTR_0014s02210.1
31	f31	c158	34	POPTR_0016s10640.1
31	f31	c158	34	POPTR_2688s00200.1
31	f31	c158	34	RAP2_Os01t0895000-01
31	f31	c1869	39	RAP2_Os02t0188400-01
31	f31	c158	34	RAP2_Os02t0605750-00
31	f31	c158	34	RAP2_Os04t0495150-00
31	f31	c158	34	RAP2_Os08t0540900-01
31	f31	c158	34	RAP2_Os09t0515550-00
31	f31	c158	34	tair10_AT3G06090.1	PIPL2	?	PIP/PIPL
31	f31	c158	34	tair10_AT4G28460.1	PIP1	?	PIP/PIPL
31	f31	c158	34	tair10_AT4G37295.1	PIPL3	?	PIP/PIPL
31	f31	c158	34	tair10_AT5G43066.1	PIPL4	?	PIP/PIPL
31	f31	c158	34	TIGR6.1_LOC_Os08g42800.1
31	f31	c158	34	TIGR6.1_LOC_Os09g34020.1
32	f32	c1615	44	maize_GRMZM2G031981_P02
32	f32	c3017	41	POPTR_0014s17800.1
32	f32	c1615	44	RAP2_Os01t0762300-01
32	f32	c1615	44	TIGR6.1_LOC_Os01g55670.1
32	f32	c3017	41	vitis_VV15G00080
33	f33	c1642	42	RAP2_Os03t0622800-00
33	f33	c1642	42	RAP2_Os03t0622900-00
33	f33	c2480	50	RAP2_Os07t0512800-00
33	f33	c1642	42	TIGR6.1_LOC_Os03g42490.1
33	f33	c2480	50	TIGR6.1_LOC_Os07g32850.1
34	f34	c1680	45	maize_GRMZM2G087809_P01
34	f34	c694	42	POPTR_0002s10130.1
34	f34	c694	42	POPTR_0005s17440.1
34	f34	c1680	45	RAP2_Os04t0450701-00
34	f34	c694	42	tair10_AT2G22470.1	arabinogalactan	?
34	f34	c694	42	tair10_AT4G40090.1
34	f34	c694	42	tair10_AT5G10430.1	arabinogalactan	?
34	f34	c694	42	tair10_AT5G65390.1	arabinogalactan	?
34	f34	c1680	45	TIGR6.1_LOC_Os04g37770.1
35	f35	c370	28	maize_AC206165.3_FGP009
35	f35	c169	28	maize_AC207314.3_FGP001
35	f35	c169	28	maize_AC208905.3_FGP004
35	f35	c169	28	maize_GRMZM2G018212_P01
35	f35	c169	28	maize_GRMZM2G061450_P01
35	f35	c169	28	maize_GRMZM2G148964_P01
35	f35	c169	28	maize_GRMZM2G318614_P01
35	f35	c370	28	POPTR_0001s39620.1
35	f35	c370	28	POPTR_0004s05970.1
35	f35	c370	28	POPTR_0011s06950.1
35	f35	c169	28	RAP2_Os01t0203400-01
35	f35	c169	28	RAP2_Os05t0205800-00
35	f35	c169	28	RAP2_Os05t0206000-01
35	f35	c169	28	RAP2_Os05t0206100-00
35	f35	c169	28	RAP2_Os06t0153000-00
35	f35	c370	28	tair10_AT1G16950.1	CEP2	Y	CEP
35	f35	c370	28	tair10_AT1G29290.1	CEP2-like	Y	CEP
35	f35	c370	28	tair10_AT2G40530.1	CEP2-like	Y	CEP
35	f35	c370	28	tair10_AT5G05300.1	IDA tribe	Y	IDA/IDL
35	f35	c169	28	TIGR6.1_LOC_Os01g10640.1
35	f35	c370	28	TIGR6.1_LOC_Os01g53010.1
35	f35	c169	28	TIGR6.1_LOC_Os05g11580.1
35	f35	c169	28	TIGR6.1_LOC_Os05g11600.1
35	f35	c169	28	TIGR6.1_LOC_Os05g11610.1
35	f35	c169	28	TIGR6.1_LOC_Os05g11620.1
35	f35	c370	28	TIGR6.1_LOC_Os05g45380.1
35	f35	c169	28	TIGR6.1_LOC_Os06g05960.1
35	f35	c169	28	TIGR6.1_LOC_Os09g11780.1
36	f36	c1700	46	maize_GRMZM2G431412_P01
36	f36	c1887	42	POPTR_0004s22050.1
36	f36	c1887	42	POPTR_0009s01930.1
36	f36	c1700	46	RAP2_Os10t0481200-00
36	f36	c1887	42	tair10_AT5G60650.1		?
36	f36	c1700	46	TIGR6.1_LOC_Os10g34010.1
37	f37	c2779	50	RAP2_Os02t0163600-01
37	f37	c1744	48	RAP2_Os03t0583300-00
37	f37	c2779	50	TIGR6.1_LOC_Os02g06790.1
37	f37	c1744	48	TIGR6.1_LOC_Os03g38680.1
37	f37	c1744	48	TIGR6.1_LOC_Os07g01900.1
38	f38	c1783	37	maize_GRMZM2G510608_P01
38	f38	c1783	37	maize_GRMZM2G510610_P01
38	f38	c1783	37	maize_GRMZM2G539268_P01
38	f38	c2462	33	maize_GRMZM2G560307_P01
38	f38	c2462	33	maize_GRMZM2G586302_P01
39	f39	c4003	48	maize_GRMZM2G070368_P01
39	f39	c4003	48	maize_GRMZM2G396084_P01
39	f39	c1787	50	POPTR_0004s17950.1
39	f39	c1787	50	POPTR_0009s13570.1
39	f39	c1787	50	vitis_VV03G01900
40	f40	c1848	48	maize_AC186417.3_FGP007
40	f40	c1848	48	maize_AC187207.3_FGP010
40	f40	c1848	48	maize_GRMZM2G378080_P01
40	f40	c198	44	RAP2_Os03t0163600-00
40	f40	c198	44	RAP2_Os03t0163700-00
40	f40	c198	44	RAP2_Os03t0163800-00
40	f40	c198	44	RAP2_Os03t0163900-00
40	f40	c198	44	RAP2_Os03t0164000-00
40	f40	c198	44	RAP2_Os03t0164034-00
40	f40	c198	44	RAP2_Os03t0164067-00
40	f40	c198	44	RAP2_Os03t0164601-00
40	f40	c198	44	TIGR6.1_LOC_Os03g06770.1
40	f40	c198	44	TIGR6.1_LOC_Os03g06780.1
40	f40	c198	44	TIGR6.1_LOC_Os03g06790.1
40	f40	c198	44	TIGR6.1_LOC_Os03g06800.1
40	f40	c198	44	TIGR6.1_LOC_Os03g06810.1
40	f40	c198	44	TIGR6.1_LOC_Os03g06820.1
40	f40	c198	44	TIGR6.1_LOC_Os03g06830.1
40	f40	c198	44	TIGR6.1_LOC_Os03g06870.1
41	f41	c287	50	maize_AC195135.3_FGP002
41	f41	c287	50	maize_GRMZM2G391696_P01
41	f41	c287	50	RAP2_Os03t0799300-01
41	f41	c287	50	RAP2_Os07t0185600-00
41	f41	c287	50	RAP2_Os08t0331000-01
41	f41	c287	50	RAP2_Os08t0331800-01
41	f41	c1897	40	RAP2_Os09t0399400-00
41	f41	c1897	40	RAP2_Os09t0399502-01
41	f41	c287	50	RAP2_Os10t0137300-00
41	f41	c287	50	TIGR6.1_LOC_Os03g58500.1
41	f41	c287	50	TIGR6.1_LOC_Os07g08800.1
41	f41	c287	50	TIGR6.1_LOC_Os08g24200.1
41	f41	c287	50	TIGR6.1_LOC_Os08g24300.1
41	f41	c1897	40	TIGR6.1_LOC_Os09g23470.1
41	f41	c287	50	TIGR6.1_LOC_Os10g04800.1
42	f42	c3134	22	maize_GRMZM2G174778_P01
42	f42	c1909	38	maize_GRMZM2G519575_P01
42	f42	c1909	38	maize_GRMZM2G536315_P01
42	f42	c3134	22	maize_GRMZM2G568120_P01
42	f42	c1909	38	maize_GRMZM2G579710_P01
43	f43	c4435	37	maize_GRMZM2G049211_P03
43	f43	c4435	37	maize_GRMZM2G099657_P02
43	f43	c1960	50	maize_GRMZM2G100813_P02
43	f43	c1960	50	maize_GRMZM2G100813_P03
43	f43	c1960	50	maize_GRMZM2G100813_P04
44	f44	c653	41	maize_GRMZM2G152342_P01
44	f44	c1981	40	maize_GRMZM2G153186_P01
44	f44	c653	41	maize_GRMZM2G493390_P01
44	f44	c653	41	maize_GRMZM2G501386_P01
44	f44	c653	41	maize_GRMZM2G536765_P01
44	f44	c653	41	maize_GRMZM2G580101_P01
44	f44	c653	41	RAP2_Os04t0645700-01
44	f44	c653	41	TIGR6.1_LOC_Os09g08820.1
44	f44	c1981	40	TIGR6.1_LOC_Os12g44040.1
44	f44	c1981	40	TIGR6.1_LOC_Os12g44040.2
45	f45	c232	36	maize_GRMZM2G032955_P01
45	f45	c232	36	maize_GRMZM2G050890_P01
45	f45	c232	36	maize_GRMZM2G050890_P02
45	f45	c2034	46	maize_GRMZM2G053610_P02
45	f45	c232	36	POPTR_0002s04490.1
45	f45	c232	36	POPTR_0003s02980.1
45	f45	c2034	46	POPTR_0006s09220.2
45	f45	c2034	46	POPTR_0016s10360.1
45	f45	c232	36	RAP2_Os01t0827400-01
45	f45	c232	36	RAP2_Os05t0200280-01
45	f45	c232	36	tair10_AT1G17700.1
45	f45	c232	36	tair10_AT3G13720.1
45	f45	c232	36	tair10_AT4G29658.1
45	f45	c232	36	tair10_AT5G56230.1
45	f45	c232	36	TIGR6.1_LOC_Os05g11120.1
45	f45	c232	36	vitis_VV07G00270
45	f45	c232	36	vitis_VV09G02160
45	f45	c232	36	vitis_VV11G02360
46	f46	c4374	50	maize_GRMZM2G005701_P01
46	f46	c4374	50	maize_GRMZM2G005701_P02
46	f46	c2093	29	maize_GRMZM2G022091_P01
46	f46	c2093	29	maize_GRMZM2G077092_P01
46	f46	c2093	29	maize_GRMZM2G134438_P01
47	f47	c3038	50	maize_GRMZM2G001570_P01
47	f47	c2105	21	maize_GRMZM2G032106_P01
47	f47	c3038	50	maize_GRMZM2G032106_P02
47	f47	c2105	21	maize_GRMZM2G163307_P02
47	f47	c2105	21	maize_GRMZM2G701659_P01
48	f48	c4018	50	maize_GRMZM2G138429_P03
48	f48	c4018	50	maize_GRMZM2G138429_P05
48	f48	c2127	41	tair10_AT2G41390.1		?
48	f48	c2127	41	tair10_AT2G41400.1		?
48	f48	c2127	41	tair10_AT5G05020.1		?
49	f49	c217	30	maize_GRMZM2G370913_P01
49	f49	c843	24	maize_GRMZM2G467593_P01
49	f49	c843	24	maize_GRMZM2G484250_P01
49	f49	c217	30	maize_GRMZM2G486131_P01
49	f49	c217	30	maize_GRMZM2G492632_P01
49	f49	c217	30	maize_GRMZM2G499944_P01
49	f49	c217	30	maize_GRMZM2G514140_P01
49	f49	c217	30	maize_GRMZM2G514422_P01
49	f49	c217	30	maize_GRMZM2G518215_P01
49	f49	c217	30	maize_GRMZM2G526240_P01
49	f49	c217	30	maize_GRMZM2G526596_P01
49	f49	c217	30	maize_GRMZM2G534463_P01
49	f49	c843	24	maize_GRMZM2G540649_P01
49	f49	c843	24	maize_GRMZM2G549221_P01
49	f49	c217	30	maize_GRMZM2G551272_P01
49	f49	c217	30	maize_GRMZM2G554399_P01
49	f49	c217	30	maize_GRMZM2G565337_P01
49	f49	c217	30	maize_GRMZM2G570356_P01
49	f49	c843	24	maize_GRMZM2G576539_P01
49	f49	c843	24	maize_GRMZM2G588444_P01
49	f49	c217	30	maize_GRMZM2G703149_P01
50	f50	c4559	42	maize_GRMZM2G176354_P01
50	f50	c2182	34	maize_GRMZM2G484305_P01
50	f50	c2182	34	maize_GRMZM2G499885_P01
50	f50	c4559	42	maize_GRMZM2G522076_P01
50	f50	c2182	34	maize_GRMZM2G561796_P01
51	f51	c218	41	maize_GRMZM2G000679_P01
51	f51	c218	41	maize_GRMZM2G069698_P01
51	f51	c218	41	maize_GRMZM2G069820_P01
51	f51	c218	41	maize_GRMZM2G088896_P01
51	f51	c218	41	maize_GRMZM2G088896_P03
51	f51	c218	41	maize_GRMZM2G094054_P01
51	f51	c218	41	maize_GRMZM2G094054_P02
51	f51	c218	41	maize_GRMZM2G116212_P01
51	f51	c326	28	maize_GRMZM2G123411_P02
51	f51	c218	41	maize_GRMZM2G137369_P01
51	f51	c218	41	maize_GRMZM2G137959_P01
51	f51	c218	41	maize_GRMZM2G137959_P02
51	f51	c218	41	maize_GRMZM2G145466_P01
51	f51	c218	41	maize_GRMZM2G175912_P01
51	f51	c218	41	maize_GRMZM2G181051_P01
51	f51	c218	41	maize_GRMZM2G344323_P01
51	f51	c326	28	maize_GRMZM2G372553_P01
51	f51	c326	28	maize_GRMZM5G800473_P01
51	f51	c326	28	RAP2_Os11t0453550-01
51	f51	c326	28	TIGR6.1_LOC_Os02g13450.1
51	f51	c326	28	TIGR6.1_LOC_Os07g10535.1
51	f51	c326	28	TIGR6.1_LOC_Os09g10865.1
51	f51	c326	28	TIGR6.1_LOC_Os11g26580.1
51	f51	c326	28	TIGR6.1_LOC_Os11g26600.1
51	f51	c326	28	TIGR6.1_LOC_Os11g26710.1
51	f51	c326	28	TIGR6.1_LOC_Os11g26725.1
52	f52	c3235	50	maize_GRMZM2G080100_P01
52	f52	c3235	50	maize_GRMZM2G080106_P01
52	f52	c2233	34	maize_GRMZM2G558689_P01
52	f52	c2233	34	maize_GRMZM2G562620_P01
52	f52	c2233	34	maize_GRMZM2G567484_P01
53	f53	c57	27	maize_GRMZM2G031261_P01
53	f53	c57	27	maize_GRMZM2G031261_P02
53	f53	c57	27	maize_GRMZM2G031317_P01
53	f53	c57	27	maize_GRMZM2G044194_P01
53	f53	c57	27	maize_GRMZM2G061735_P02
53	f53	c57	27	maize_GRMZM2G079290_P01
53	f53	c57	27	maize_GRMZM2G084859_P01
53	f53	c2344	45	maize_GRMZM2G154209_P01
53	f53	c57	27	maize_GRMZM2G470984_P01
53	f53	c57	27	POPTR_0002s11690.1
53	f53	c57	27	POPTR_0004s19970.1
53	f53	c57	27	POPTR_0007s14750.1
53	f53	c57	27	POPTR_0009s08900.1
53	f53	c57	27	POPTR_0009s15110.1
53	f53	c57	27	POPTR_0009s15110.2
53	f53	c57	27	POPTR_0009s15110.3
53	f53	c57	27	POPTR_0014s00810.1
53	f53	c57	27	POPTR_0014s01430.1
53	f53	c57	27	POPTR_1242s00200.1
53	f53	c57	27	RAP2_Os03t0232400-00
53	f53	c57	27	RAP2_Os03t0675600-01
53	f53	c57	27	RAP2_Os07t0124100-01
53	f53	c57	27	RAP2_Os11t0149400-01
53	f53	c57	27	RAP2_Os11t0557000-01
53	f53	c57	27	RAP2_Os12t0147800-01
53	f53	c57	27	tair10_AT1G13590.1	PSK1	Y
53	f53	c57	27	tair10_AT2G22860.1	PSK2	Y
53	f53	c57	27	tair10_AT2G22942.1	PSK-related	Y	PSK
53	f53	c57	27	tair10_AT3G44735.1	PSK3	Y
53	f53	c57	27	tair10_AT3G44735.2
53	f53	c57	27	tair10_AT3G49780.1	PSK4	Y	PSK
53	f53	c57	27	tair10_AT4G37720.1	PSK6	Y	PSK
53	f53	c57	27	tair10_AT5G65870.1	PSK5	Y	PSK
53	f53	c57	27	TIGR6.1_LOC_Os03g12990.1
53	f53	c2344	45	TIGR6.1_LOC_Os06g42680.2
53	f53	c57	27	TIGR6.1_LOC_Os07g03200.1
53	f53	c57	27	TIGR6.1_LOC_Os11g05190.1
53	f53	c57	27	TIGR6.1_LOC_Os11g35310.1
53	f53	c57	27	TIGR6.1_LOC_Os12g05260.1
53	f53	c57	27	vitis_VV00G47975
53	f53	c57	27	vitis_VV00G48715
53	f53	c57	27	vitis_VV02G12090
53	f53	c57	27	vitis_VV03G08630
53	f53	c57	27	vitis_VV08G13120
53	f53	c57	27	vitis_VV18G07120
54	f54	c534	41	maize_GRMZM2G019916_P01
54	f54	c534	41	POPTR_0006s09330.1
54	f54	c534	41	POPTR_0013s14850.1
54	f54	c534	41	POPTR_0016s10210.1
54	f54	c534	41	POPTR_0019s14600.1
54	f54	c534	41	RAP2_Os07t0549100-01
54	f54	c2411	50	RAP2_Os10t0507700-00
54	f54	c534	41	tair10_AT3G09280.1		?
54	f54	c534	41	TIGR6.1_LOC_Os07g36430.1
54	f54	c2411	50	TIGR6.1_LOC_Os10g36360.1
55	f55	c243	29	maize_AC204619.3_FGP003
55	f55	c243	29	maize_GRMZM2G076029_P01
55	f55	c243	29	maize_GRMZM2G098015_P01
55	f55	c243	29	maize_GRMZM2G370193_P01
55	f55	c243	29	maize_GRMZM2G375197_P01
55	f55	c243	29	maize_GRMZM2G396541_P01
55	f55	c243	29	maize_GRMZM5G894582_P01
55	f55	c243	29	RAP2_Os01t0111800-01
55	f55	c243	29	RAP2_Os01t0111800-02
55	f55	c243	29	RAP2_Os01t0111900-01
55	f55	c2496	50	RAP2_Os01t0607000-01
55	f55	c243	29	RAP2_Os01t0644600-00
55	f55	c243	29	TIGR6.1_LOC_Os01g02139.1
55	f55	c243	29	TIGR6.1_LOC_Os01g02150.1
55	f55	c2496	50	TIGR6.1_LOC_Os01g42200.1
55	f55	c243	29	TIGR6.1_LOC_Os01g45700.1
56	f56	c2509	49	TIGR6.1_LOC_Os03g34310.3
56	f56	c3222	13	TIGR6.1_LOC_Os03g34310.4
56	f56	c3222	13	TIGR6.1_LOC_Os03g34310.5
56	f56	c2509	49	TIGR6.1_LOC_Os03g34310.6
57	f57	c930	50	maize_GRMZM2G169405_P01
57	f57	c930	50	POPTR_0006s22650.1
57	f57	c930	50	RAP2_Os01t0862200-02
57	f57	c930	50	tair10_AT2G36145.1
57	f57	c930	50	TIGR6.1_LOC_Os01g64270.1
57	f57	c2699	50	TIGR6.1_LOC_Os04g44590.4
57	f57	c2699	50	TIGR6.1_LOC_Os04g44590.5
58	f58	c3687	29	maize_GRMZM2G578838_P01
58	f58	c2784	48	POPTR_0008s18630.1
58	f58	c2784	48	POPTR_0008s18670.1
58	f58	c3687	29	RAP2_Os02t0687550-00
59	f59	c36	44	maize_GRMZM2G004012_P01
59	f59	c36	44	maize_GRMZM2G004106_P01
59	f59	c36	44	maize_GRMZM2G004160_P01
59	f59	c36	44	maize_GRMZM2G043300_P01
59	f59	c36	44	maize_GRMZM2G043300_P02
59	f59	c36	44	maize_GRMZM2G061084_P01
59	f59	c36	44	maize_GRMZM2G065498_P01
59	f59	c36	44	maize_GRMZM2G177934_P01
59	f59	c36	44	maize_GRMZM2G339943_P01
59	f59	c36	44	maize_GRMZM2G352678_P01
59	f59	c36	44	maize_GRMZM5G866053_P01
59	f59	c36	44	POPTR_0001s08290.1
59	f59	c36	44	POPTR_0001s21660.1
59	f59	c36	44	POPTR_0002s07460.1
59	f59	c36	44	POPTR_0002s24290.1
59	f59	c36	44	POPTR_0007s04290.1
59	f59	c36	44	POPTR_0015s12500.1
59	f59	c36	44	POPTR_0015s12570.1
59	f59	c36	44	POPTR_0015s12690.1
59	f59	c36	44	POPTR_0015s15820.1
59	f59	c36	44	POPTR_0487s00200.1
59	f59	c36	44	POPTR_0487s00220.1
59	f59	c36	44	RAP2_Os02t0256800-00
59	f59	c36	44	RAP2_Os02t0257100-01
59	f59	c36	44	RAP2_Os02t0731400-01
59	f59	c36	44	RAP2_Os03t0259100-01
59	f59	c36	44	RAP2_Os03t0648500-01
59	f59	c36	44	RAP2_Os03t0709100-01
59	f59	c36	44	RAP2_Os03t0709300-01
59	f59	c36	44	RAP2_Os03t0791300-00
59	f59	c36	44	RAP2_Os03t0850900-01
59	f59	c36	44	RAP2_Os04t0422200-00
59	f59	c36	44	RAP2_Os06t0266400-00
59	f59	c36	44	RAP2_Os09t0469300-01
59	f59	c36	44	RAP2_Os11t0428800-01
59	f59	c36	44	tair10_AT1G17800.1	copper ion binding, electron transport - uclacyanin/basic blue protein	N
59	f59	c36	44	tair10_AT2G02850.1	copper ion binding, electron transport - uclacyanin/basic blue protein	N
59	f59	c2843	50	tair10_AT4G12880.1	copper ion binding, electron transport - uclacyanin/basic blue protein	N
59	f59	c2843	50	tair10_AT4G12880.2
59	f59	c36	44	TIGR6.1_LOC_Os02g15710.1
59	f59	c36	44	TIGR6.1_LOC_Os02g15730.1
59	f59	c36	44	TIGR6.1_LOC_Os02g49850.1
59	f59	c36	44	TIGR6.1_LOC_Os03g15340.1
59	f59	c36	44	TIGR6.1_LOC_Os03g44630.1
59	f59	c36	44	TIGR6.1_LOC_Os03g50140.1
59	f59	c36	44	TIGR6.1_LOC_Os03g50160.1
59	f59	c36	44	TIGR6.1_LOC_Os03g57730.1
59	f59	c36	44	TIGR6.1_LOC_Os03g63390.1
59	f59	c36	44	TIGR6.1_LOC_Os04g34480.1
59	f59	c36	44	TIGR6.1_LOC_Os06g15600.1
59	f59	c36	44	TIGR6.1_LOC_Os09g29390.1
59	f59	c36	44	TIGR6.1_LOC_Os11g24140.1
59	f59	c36	44	vitis_VV00G42520
59	f59	c36	44	vitis_VV00G48990
59	f59	c36	44	vitis_VV12G11960
59	f59	c36	44	vitis_VV12G11980
59	f59	c36	44	vitis_VV13G10360
59	f59	c36	44	vitis_VV18G13800
60	f60	c420	25	POPTR_0019s02750.1
60	f60	c420	25	RAP2_Os04t0616282-00
60	f60	c420	25	RAP2_Os04t0616700-01
60	f60	c420	25	RAP2_Os04t0616700-02
60	f60	c3009	50	RAP2_Os05t0257100-02
60	f60	c420	25	RAP2_Os08t0201500-01
60	f60	c420	25	RAP2_Os08t0203700-02
60	f60	c420	25	tair10_AT1G31772.1
60	f60	c420	25	TIGR6.1_LOC_Os05g16420.1
60	f60	c3009	50	TIGR6.1_LOC_Os05g16824.5
60	f60	c420	25	TIGR6.1_LOC_Os05g16920.1
61	f61	c312	29	maize_GRMZM2G094543_P01
61	f61	c482	36	maize_GRMZM2G404603_P01
61	f61	c482	36	maize_GRMZM2G404608_P01
61	f61	c312	29	POPTR_0001s45370.1
61	f61	c312	29	POPTR_0011s15510.1
61	f61	c482	36	POPTR_0012s02840.1
61	f61	c312	29	POPTR_0013s13540.1
61	f61	c482	36	POPTR_0015s00720.1
61	f61	c482	36	RAP2_Os06t0133300-00
61	f61	c482	36	RAP2_Os06t0133500-00
61	f61	c312	29	RAP2_Os10t0161800-00
61	f61	c312	29	RAP2_Os10t0162100-01
61	f61	c312	29	tair10_AT4G28290.1		?
61	f61	c312	29	tair10_AT5G42110.1
61	f61	c482	36	TIGR6.1_LOC_Os06g04220.1
61	f61	c482	36	TIGR6.1_LOC_Os06g04240.1
61	f61	c312	29	TIGR6.1_LOC_Os10g07440.1
61	f61	c312	29	TIGR6.1_LOC_Os10g07450.1
61	f61	c312	29	TIGR6.1_LOC_Os10g07450.2
61	f61	c312	29	vitis_VV02G02900
62	f62	c790	38	maize_GRMZM2G145909_P01
62	f62	c790	38	maize_GRMZM2G145909_P02
62	f62	c790	38	maize_GRMZM2G329957_P01
62	f62	c790	38	RAP2_Os04t0660100-02
62	f62	c790	38	RAP2_Os08t0260400-00
62	f62	c3167	50	RAP2_Os09t0376400-00
62	f62	c790	38	tair10_AT1G23965.1
62	f62	c3167	50	TIGR6.1_LOC_Os09g20940.1
63	f63	c554	34	maize_GRMZM2G009986_P01
63	f63	c554	34	maize_GRMZM2G035382_P01
63	f63	c554	34	maize_GRMZM2G080174_P01
63	f63	c554	34	maize_GRMZM5G889772_P01
63	f63	c3257	50	RAP2_Os04t0424601-00
63	f63	c554	34	RAP2_Os11t0659101-00
63	f63	c554	34	TIGR6.1_LOC_Os01g02450.1
63	f63	c3257	50	TIGR6.1_LOC_Os06g20550.1
63	f63	c554	34	vitis_VV01G11260
64	f64	c472	47	maize_AC212343.3_FGP002
64	f64	c32	42	maize_GRMZM2G002396_P01
64	f64	c32	42	maize_GRMZM2G038780_P01
64	f64	c32	42	maize_GRMZM2G055273_P01
64	f64	c472	47	maize_GRMZM2G056977_P01
64	f64	c32	42	maize_GRMZM2G080575_P01
64	f64	c32	42	maize_GRMZM2G110832_P01
64	f64	c32	42	maize_GRMZM2G139852_P02
64	f64	c32	42	maize_GRMZM2G150864_P02
64	f64	c32	42	maize_GRMZM2G177095_P01
64	f64	c32	42	maize_GRMZM2G325580_P01
64	f64	c32	42	maize_GRMZM2G406108_P01
64	f64	c32	42	maize_GRMZM5G863076_P01
64	f64	c32	42	POPTR_0001s33100.1
64	f64	c32	42	POPTR_0001s43290.1
64	f64	c32	42	POPTR_0004s04330.1
64	f64	c32	42	POPTR_0008s08820.1
64	f64	c32	42	POPTR_0008s20950.1
64	f64	c32	42	POPTR_0008s20960.1
64	f64	c472	47	POPTR_0010s21230.1
64	f64	c32	42	POPTR_0011s05180.1
64	f64	c32	42	POPTR_0011s15820.1
64	f64	c32	42	POPTR_0012s01320.1
64	f64	c472	47	POPTR_0012s03720.1
64	f64	c32	42	POPTR_0012s10610.1
64	f64	c32	42	POPTR_0013s13520.1
64	f64	c32	42	POPTR_0015s11480.1
64	f64	c32	42	POPTR_0016s07610.1
64	f64	c32	42	POPTR_0017s08910.1
64	f64	c32	42	POPTR_0017s12400.1
64	f64	c32	42	POPTR_0019s13170.1
64	f64	c32	42	RAP2_Os01t0237000-01
64	f64	c32	42	RAP2_Os02t0177700-01
64	f64	c32	42	RAP2_Os05t0245300-01
64	f64	c32	42	RAP2_Os06t0231050-00
64	f64	c32	42	RAP2_Os06t0656300-01
64	f64	c32	42	RAP2_Os08t0536200-00
64	f64	c472	47	RAP2_Os11t0549625-00
64	f64	c32	42	RAP2_Os12t0610800-01
64	f64	c32	42	RAP2_Os12t0610800-02
64	f64	c32	42	tair10_AT1G03700.1	integral membrane family protein	N
64	f64	c32	42	tair10_AT1G79780.1
64	f64	c472	47	tair10_AT2G39518.1	integral membrane family protein	N
64	f64	c472	47	tair10_AT2G39530.1	integral membrane family protein	N
64	f64	c32	42	tair10_AT4G03540.1	integral membrane family protein	N
64	f64	c32	42	tair10_AT4G15610.1
64	f64	c32	42	tair10_AT4G15620.1
64	f64	c32	42	tair10_AT4G15630.1
64	f64	c32	42	tair10_AT4G16442.1	integral membrane family protein	N
64	f64	c32	42	tair10_AT4G20390.1	integral membrane family protein	N
64	f64	c32	42	tair10_AT4G25040.1
64	f64	c32	42	tair10_AT4G25830.1	integral membrane family protein	N
64	f64	c32	42	tair10_AT5G15290.1
64	f64	c32	42	tair10_AT5G44550.1	integral membrane family protein	N
64	f64	c32	42	TIGR6.1_LOC_Os01g13560.1
64	f64	c32	42	TIGR6.1_LOC_Os02g08110.1
64	f64	c32	42	TIGR6.1_LOC_Os05g15630.1
64	f64	c32	42	TIGR6.1_LOC_Os06g12500.1
64	f64	c32	42	TIGR6.1_LOC_Os06g44610.1
64	f64	c32	42	TIGR6.1_LOC_Os08g42430.1
64	f64	c472	47	TIGR6.1_LOC_Os11g34730.1
64	f64	c32	42	TIGR6.1_LOC_Os12g32970.1
64	f64	c32	42	vitis_VV00G27600
64	f64	c32	42	vitis_VV05G03720
64	f64	c32	42	vitis_VV05G03730
64	f64	c32	42	vitis_VV12G03780
64	f64	c472	47	vitis_VV13G03800
64	f64	c32	42	vitis_VV14G10910
64	f64	c32	42	vitis_VV14G16630
64	f64	c32	42	vitis_VV17G00510
65	f65	c3301	50	maize_GRMZM2G061418_P01
65	f65	c4244	50	maize_GRMZM2G338364_P01
65	f65	c4244	50	maize_GRMZM2G338364_P02
65	f65	c3301	50	maize_GRMZM2G548261_P01
66	f66	c66	36	maize_AC206980.3_FGP007
66	f66	c66	36	maize_GRMZM2G005977_P01
66	f66	c66	36	maize_GRMZM2G023013_P01
66	f66	c66	36	maize_GRMZM2G073114_P01
66	f66	c66	36	maize_GRMZM2G165149_P01
66	f66	c66	36	maize_GRMZM2G305329_P01
66	f66	c66	36	maize_GRMZM2G307222_P01
66	f66	c66	36	maize_GRMZM2G317085_P01
66	f66	c66	36	maize_GRMZM2G331599_P01
66	f66	c66	36	maize_GRMZM2G397765_P01
66	f66	c66	36	maize_GRMZM2G418833_P01
66	f66	c66	36	maize_GRMZM2G429533_P01
66	f66	c66	36	maize_GRMZM2G429548_P01
66	f66	c66	36	POPTR_0002s16000.1
66	f66	c66	36	POPTR_0002s16010.1
66	f66	c66	36	POPTR_0014s07760.1
66	f66	c66	36	POPTR_0014s07770.1
66	f66	c66	36	POPTR_0014s07780.1
66	f66	c66	36	POPTR_0014s07840.1
66	f66	c66	36	POPTR_0019s13160.1
66	f66	c3397	50	RAP2_Os04t0224200-01
66	f66	c66	36	RAP2_Os04t0364800-00
66	f66	c66	36	RAP2_Os10t0489301-00
66	f66	c66	36	RAP2_Os10t0489400-00
66	f66	c66	36	TIGR6.1_LOC_Os02g42450.1
66	f66	c3397	50	TIGR6.1_LOC_Os04g14730.1
66	f66	c66	36	TIGR6.1_LOC_Os04g29550.1
66	f66	c66	36	TIGR6.1_LOC_Os10g34760.1
66	f66	c66	36	TIGR6.1_LOC_Os10g34770.1
66	f66	c66	36	vitis_VV00G59315
66	f66	c66	36	vitis_VV00G59320
66	f66	c66	36	vitis_VV00G59330
66	f66	c66	36	vitis_VV00G59345
66	f66	c66	36	vitis_VV00G59350
66	f66	c66	36	vitis_VV00G59355
66	f66	c66	36	vitis_VV09G06620
66	f66	c66	36	vitis_VV09G06640
67	f67	c528	44	maize_GRMZM2G096984_P01
67	f67	c528	44	maize_GRMZM2G160430_P02
67	f67	c528	44	maize_GRMZM2G160430_P03
67	f67	c528	44	POPTR_0002s14490.1
67	f67	c528	44	POPTR_0008s20170.1
67	f67	c528	44	RAP2_Os03t0363500-03
67	f67	c3524	50	RAP2_Os07t0561800-01
67	f67	c3524	50	RAP2_Os07t0561800-02
67	f67	c528	44	vitis_VV03G09810
67	f67	c528	44	vitis_VV14G04310
68	f68	c4467	50	maize_GRMZM2G397178_P01
68	f68	c4467	50	maize_GRMZM2G397178_P02
68	f68	c3653	25	POPTR_0018s14240.1
68	f68	c3653	25	POPTR_0269s00210.1
69	f69	c388	45	maize_AC206273.3_FGP004
69	f69	c388	45	maize_GRMZM2G304372_P01
69	f69	c388	45	RAP2_Os06t0167800-00
69	f69	c388	45	RAP2_Os06t0599400-00
69	f69	c388	45	RAP2_Os06t0600000-00
69	f69	c3776	50	RAP2_Os06t0674600-00
69	f69	c388	45	RAP2_Os11t0456200-01
69	f69	c388	45	TIGR6.1_LOC_Os06g07150.1
69	f69	c388	45	TIGR6.1_LOC_Os06g39800.1
69	f69	c388	45	TIGR6.1_LOC_Os06g39860.1
69	f69	c3776	50	TIGR6.1_LOC_Os06g46210.1
69	f69	c388	45	TIGR6.1_LOC_Os11g26900.1
70	f70	c591	37	maize_GRMZM2G114186_P01
70	f70	c591	37	POPTR_0002s17830.1
70	f70	c591	37	POPTR_0014s09990.1
70	f70	c591	37	RAP2_Os03t0126900-01
70	f70	c591	37	RAP2_Os03t0315200-00
70	f70	c591	37	RAP2_Os04t0577375-00
70	f70	c591	37	RAP2_Os04t0577401-00
70	f70	c3835	50	RAP2_Os08t0113900-01
70	f70	c3835	50	TIGR6.1_LOC_Os08g02200.1
71	f71	c926	47	maize_AC206262.3_FGP004
71	f71	c926	47	maize_GRMZM2G079547_P01
71	f71	c926	47	maize_GRMZM2G097719_P01
71	f71	c383	41	tair10_AT1G47540.1	trypsin inhibitor	N
71	f71	c383	41	tair10_AT1G47540.2
71	f71	c383	41	tair10_AT2G22805.1	defensin-like	? in both
71	f71	c383	41	tair10_AT2G22807.1	defensin-like	? in both
71	f71	c383	41	tair10_AT2G22941.1	defensin-like	? in both
71	f71	c383	41	tair10_AT2G43510.1	trypsin inhibitor	N
71	f71	c383	41	tair10_AT2G43520.1	trypsin inhibitor	N
71	f71	c383	41	tair10_AT2G43530.1	trypsin inhibitor	N
71	f71	c383	41	tair10_AT2G43535.1	trypsin inhibitor	N
71	f71	c383	41	tair10_AT2G43550.1	trypsin inhibitor	N
71	f71	c926	47	TIGR6.1_LOC_Os02g20130.1
71	f71	c926	47	TIGR6.1_LOC_Os04g22235.1
72	f72	c389	50	maize_AC209356.4_FGP001
72	f72	c389	50	maize_GRMZM2G023191_P01
72	f72	c389	50	maize_GRMZM2G029926_P01
72	f72	c389	50	maize_GRMZM2G050994_P01
72	f72	c389	50	maize_GRMZM2G097084_P01
72	f72	c389	50	maize_GRMZM2G142967_P01
72	f72	c389	50	maize_GRMZM2G163679_P01
72	f72	c389	50	maize_GRMZM2G165083_P01
72	f72	c389	50	maize_GRMZM2G179854_P01
72	f72	c490	48	tair10_AT4G22210.1	defensin-like	? in both
72	f72	c490	48	tair10_AT4G22212.1	defensin-like	? in both
72	f72	c490	48	tair10_AT4G22214.1
72	f72	c490	48	tair10_AT4G22217.1
72	f72	c490	48	tair10_AT4G22230.1	defensin-like	? in both
72	f72	c490	48	tair10_AT4G22230.2
72	f72	c490	48	tair10_AT4G22235.1	defensin-like	? in both
72	f72	c490	48	tair10_AT4G22235.2
72	f72	c389	50	TIGR6.1_LOC_Os02g07440.1
73	f73	c808	46	maize_AC191070.3_FGP008
73	f73	c808	46	maize_AC200609.4_FGP008
73	f73	c4232	40	maize_GRMZM2G339157_P01
73	f73	c808	46	maize_GRMZM2G701339_P01
73	f73	c808	46	maize_GRMZM2G702131_P01
73	f73	c808	46	maize_GRMZM2G702840_P01
73	f73	c808	46	maize_GRMZM2G702914_P01
73	f73	c4232	40	maize_GRMZM5G884290_P01
74	f74	c43	23	maize_GRMZM2G010447_P01
74	f74	c43	23	maize_GRMZM2G049990_P01
74	f74	c43	23	maize_GRMZM2G063156_P01
74	f74	c43	23	maize_GRMZM2G129166_P01
74	f74	c43	23	maize_GRMZM2G129166_P02
74	f74	c43	23	maize_GRMZM2G159935_P01
74	f74	c43	23	maize_GRMZM2G162127_P01
74	f74	c43	23	maize_GRMZM2G162868_P01
74	f74	c43	23	maize_GRMZM2G162868_P02
74	f74	c699	49	maize_GRMZM2G353313_P01
74	f74	c43	23	maize_GRMZM2G410352_P02
74	f74	c43	23	maize_GRMZM5G801307_P01
74	f74	c43	23	POPTR_0001s28420.1
74	f74	c43	23	POPTR_0008s08730.1
74	f74	c43	23	POPTR_0009s05190.1
74	f74	c43	23	POPTR_0012s02450.1
74	f74	c43	23	POPTR_0013s06280.1
74	f74	c43	23	POPTR_0013s06280.2
74	f74	c43	23	POPTR_0015s01280.1
74	f74	c43	23	POPTR_0015s07360.1
74	f74	c699	49	POPTR_0017s12090.1
74	f74	c43	23	POPTR_0997s00200.1
74	f74	c43	23	RAP2_Os01t0264400-01
74	f74	c43	23	RAP2_Os01t0276900-01
74	f74	c43	23	RAP2_Os01t0705400-00
74	f74	c43	23	RAP2_Os01t0815400-01
74	f74	c43	23	RAP2_Os05t0487100-00
74	f74	c43	23	RAP2_Os05t0487300-01
74	f74	c43	23	RAP2_Os05t0487300-02
74	f74	c43	23	RAP2_Os05t0542300-01
74	f74	c43	23	RAP2_Os07t0631300-01
74	f74	c699	49	RAP2_Os09t0412400-01
74	f74	c43	23	RAP2_Os09t0412700-01
74	f74	c699	49	RAP2_Os09t0415200-00
74	f74	c43	23	RAP2_Os12t0490050-01
74	f74	c43	23	tair10_AT1G07175.1	PSY tribe	Y	PSY
74	f74	c43	23	tair10_AT1G74458.1	PSY tribe	Y	PSY
74	f74	c43	23	tair10_AT2G29995.1	PSY tribe	Y	PSY
74	f74	c43	23	tair10_AT3G47295.1	PSY tribe	Y	PSY
74	f74	c43	23	tair10_AT3G47510.1	PSY tribe	Y	PSY
74	f74	c43	23	tair10_AT5G53486.1	PSY tribe	Y	PSY
74	f74	c43	23	tair10_AT5G53486.2			PSY
74	f74	c43	23	tair10_AT5G53486.3			PSY
74	f74	c43	23	tair10_AT5G53486.4			PSY
74	f74	c43	23	tair10_AT5G58650.1	PSY1	Y	PSY
74	f74	c43	23	TIGR6.1_LOC_Os01g15970.1
74	f74	c43	23	TIGR6.1_LOC_Os01g16980.1
74	f74	c43	23	TIGR6.1_LOC_Os01g59970.1
74	f74	c43	23	TIGR6.1_LOC_Os05g40850.1
74	f74	c43	23	TIGR6.1_LOC_Os05g40890.2
74	f74	c43	23	TIGR6.1_LOC_Os05g46470.1
74	f74	c699	49	TIGR6.1_LOC_Os09g24590.1
74	f74	c43	23	TIGR6.1_LOC_Os09g24620.1
74	f74	c699	49	TIGR6.1_LOC_Os09g24860.1
74	f74	c43	23	TIGR6.1_LOC_Os11g38790.1
[truncated: 21,443 more rows]
